# Supplementary material for: Impact of sex in stroke in the young
Source: PLoS One. 2023 Mar 31;18(3):e0274722. doi: 10.1371/journal.pone.0274722 (PMC10065293; doi:10.1371/journal.pone.0274722)
Supplement: S1 File — (XLSX) [file pone.0274722.s001.xlsx]

## Sheet: Risk factors
Risk factors stratified according to sex/gender in young ischemic stroke patients								Female	Male
Variable/Characteristic	Total n with condition/valid n (%)	Female (n=270)	Male (n=419)	two-tailed p-value			Hypertension	80	156
Modifiable risk factors							Diabetes	23	35
Hypertension	236/689 (34.3)	80/270 (29.6)	156/419 (37.2)	0.048			Dyslipidemia	119	238
Diabetes mellitus	58/682 (8.5)	23/265 (8.7)	35/417 (8.4)	0.9			Smoking	87	184
Dyslipidemia	357/673 (53.0)	119/262 (45.4)	238/411 (57.9)	0.002			Atrial fibrillation	7	14
Smoking	271/672 (40.3))	87/263 (33.1)	184/409 (45.0)	0.002			CHD	5	27
Atrial fibrillation	21/688 (3.1)	7/270 (2.6)	14/418 (3.3)	0.7			History of stroke	16	43
Coronary heart disease	32/688 (4.7)	5/270 (1.9)	27/418 (6.5)	0.005			Underweight	9	8
History of stroke	59/680 (8.7)	16/264 (6.1)	43/416 (10.3)	0.07			Overweight	57	167
Underweight (BMI < 18.5 kg/m2)	17/689 (1.2)	9/270 (3.3)	8/419 (1.9)	0.3			Obesity	63	83
Overweight (BMI ≥ 25 kg/m2)	224/680 (32.9)	57/266 (21.4)	167/414 (40.3)	<0.001			SAS	18	71
Obesity (BMI ≥ 30 kg/m2)	146/646 (22.6)	63/257 (24.5)	83/389 (21.3)	0.4			Alcohol overuse	12	40
Sleep apnea syndrome	89/444 (20.0)	18/176 (10.2)	71/268 (26.5)	<0.001			Substance abuse	4	31
Alcohol overuse	52/514 (10.1)	12/195 (6.2)	40/319 (12.5)	0.02
Substance abuse	35/514 (6.8)	4/194 (2.1)	31/320 (9.7)	0.001
PFO	197/488 (40.4)	74/192 (38.5)	123/296 (41.6)	0.6
Non-modifiable risk factors
Family history of stroke	118/538 (21.9)	48//213 (22.5)	70/325 (21.5)	0.8			Family history of stroke	48	70
Family history of CHD	116/521 (22.3)	49/206 (23.8)	67/315 (21.3)	0.5			Family history of CHD	49	67
Risk factors stratified according to sex/gender in young ischemic stroke patients
General population						Age 16-35y				Age 36-55y
Variable/ Characteristic	n of total (t=689) (%)	Total n with condition/ valid n (%)	Female (n=270)	Male (n=419)	two-tailed p-value	Total n with condition/ valid n (%)	Female (n=64)	Male (n=55)	two-tailed p-value	Total n with condition/ valid n (%)	Female (n=206)	Male (n=364)	two-tailed p-value
Modifiable risk factors
Hypertension	689 (100)	236/689 (34.3)	80/270 (29.6)	156/419 (37.2)	0.05	9/119 (7.6)	3/64 (4.7)	6/55 (10.9)	0.3	227/570 (39.8)	77/206 (37.4)	150/364 (41.2)	0.4
Diabetes mellitus	682 (99.0)	58/682 (8.5)	23/265 (8.7)	35/417 (8.4)	0.9	1/116 (0.9)	0/61 (0.0)	1/55 (1.8)	0.5	57/566 (10.1)	23/204 (11.3)	34/362 (9.4)	0.5
Dyslipidemia	673 (97.7)	357/673 (53.0)	119/262 (45.4)	238/411 (57.9)	0.002	35/116 (30.2)	16/62 (25.8)	19/54 (35.2)	0.3	322/557 (57.8)	103/200 (51.5)	219/357 (61.3)	0.03
Smoking	672 (97.5)	271/672 (40.3)	87/263 (33.1)	184/409 (45.0)	0.002	39/17 (33.3)	17/63 (27.0)	22/54 (40.7)	0.1	232/555 (41.8)	70/200 (35.0)	162/355 (45.6)	0.02
Atrial fibrillation	688 (99.9)	21/688 (3.1)	7/270 (2.6)	14/418 (3.3)	0.7	0/119 (0.0)	0/64 (0.0)	0/55 (0.0)	1	21/569 (3.7)	7/206 (3.4)	14/363 (3.9)	1
Coronary heart disease	688 (99.9)	32/688 (4.7)	5/270 (1.9)	27/418 (6.5)	0.005	0/119 (0.0)	0/64 (0.0)	0/55 (0.0)	1	32/569 (5.6)	5/206 (2.4)	27/363 (7.4)	0.01
History of stroke	680 (98.7)	59/680 (8.7)	16/264 (6.1)	43/416 (10.3)	0.07	10/116 (8.6)	5/61 (8.2)	5/55 (9.1)	1	49/564 (8.7)	11/203 (5.4)	38/361 (10.5)	0.04
History of TIA						6/96 (6.3)	3/52 (3.1)	3/44 (3.1)	1	30/460 (6.5)	11/169 (6.5)	19/291 (6.5)	1
Underweight a	640 (92.9)	17/640 (2.7)	9/254 (3.5)	8/386 (2.1)	0.3	5/113 (4.4)	3/61 (4.9)	2/52 (3.8)	1	12/527 (2.3)	6/193 (3.1)	6/334 (1.8)	0.4
Overweight b	640 (92.9)	226/640 (35.3)	57/254 (22.4)	169/386 (43.8)	<0.001	29/113 (25.7)	13/61 (21.3)	16/52 (30.8)	0.3	197/527 (37.4)	44/193 (22.8)	153/334 (45.8)	<0.001
Obesity c	640 (92.9)	140/640 (21.9)	61/254 (24.0)	79/386 (20.5)	0.3	17/113 (15.0)	6/61 (9.8)	11/52 (21.2)	0.1	123/527 (23.3)	55/193 (28.5)	68/334 (20.4)	0.04
Sleep apnea syndrome	444 (64.4)	89/444 (20.0)	18/176 (10.2)	71/268 (26.5)	<0.001	7/82 (8.5)	0/40 (0.0)	7/42 (16.7)	0.01	82/421 (19.5)	18/152 (11.8)	64/269 (23.8)	0.003
Alcohol overuse	514 (74.6)	52/514 (10.1)	12/195 (6.2)	40/319 (12.5)	0.02	1/89 (1.1)	0/48 (0.0)	1/41 (2.4)	0.5	51/425 (12.0)	12/147 (8.2)	39/278 (14.0)	0.09
Substance abuse	514 (74.6)	35/514 (6.8)	4/194 (2.1)	31/320 (9.7)	0.001	3/89 (3.4)	0/48 (0.0)	3/41 (7.3)	0.09	32/425 ((7.5)	4/146 (2.7)	28/279 (10.0)	0.006
Cervical dissection	687 (99.7)	117/687 (17.0)	45/270 (16.7)	72/417 (17.3)	0.9	30/115 (26.1)	20/61 (32.8)	10/54 (18.5)	0.09	86/561 (15.3)	24/203 (11.8)	62/358 (17.3)	0.09
PFO	488 (70.8)	197/488 (40.4)	74/192 (38.5)	123/296 (41.6)	0.6	36/80 (45.0)	17/39 (43.6)	19/41 (46.3)	0.9	161/408 (39.5)	57/153 (37.3)	104/255 (40.8)	0.5
Pregnancy/Puerperium			13/268 (4.9)				12/61 (19.6)				1/207 (0.5)
Contraceptives or HRT			35/269 (13.0)				15/61 (24.6)				20/207 (9.7)
Non modifiable risk factors
Family history of stroke	538 (78.1)	118/538 (21.9)	48//213 (22.5)	70/325 (21.5)	0.8	22/102 (21.6)	14/57 (24.6)	8/45 (17.8)	0.5	96/436 (22.0)	34/156 (21.8)	62/280 (22.1)	1
Family history of CHD	521 (75.6)	116/521 (22.3)	49/206 (23.8)	67/315 (21.3)	0.5	15/100 (15.0)	7/55 (12.7)	8/45 (17.8)	0.6	101/421 (24.0)	42/151 (27.8)	59/270 (21.9)	0.2
a BMI < 18.5 kg/m2
b BMI ≥ 25 kg/m2
c BMI ≥ 30 kg/m2
Age 16-35y
Variable/ Characteristic	Total n with condition/ valid n (%)	Female (n=64)	Male (n=55)	two-tailed p-value
Modifiable risk factors
Hypertension	9/119 (7.6)	3/64 (4.7)	6/55 (10.9)	0.3
Diabetes mellitus	1/116 (0.9)	0/61 (0.0)	1/55 (1.8)	0.5
Dyslipidemia	35/116 (30.2)	16/62 (25.8)	19/54 (35.2)	0.3
Smoking	39/17 (33.3)	17/63 (27.0)	22/54 (40.7)	0.1
Atrial fibrillation	0/119 (0.0)	0/64 (0.0)	0/55 (0.0)	1
Coronary heart disease	0/119 (0.0)	0/64 (0.0)	0/55 (0.0)	1
History of stroke	10/116 (8.6)	5/61 (8.2)	5/55 (9.1)	1
History of TIA	6/96 (6.3)	3/52 (3.1)	3/44 (3.1)	1
Underweight a	5/113 (4.4)	3/61 (4.9)	2/52 (3.8)	1
Overweight b	29/113 (25.7)	13/61 (21.3)	16/52 (30.8)	0.3
Obesity c	17/113 (15.0)	6/61 (9.8)	11/52 (21.2)	0.1
Sleep apnea syndrome	7/82 (8.5)	0/40 (0.0)	7/42 (16.7)	0.01
Alcohol overuse	1/89 (1.1)	0/48 (0.0)	1/41 (2.4)	0.5
Substance abuse	3/89 (3.4)	0/48 (0.0)	3/41 (7.3)	0.09
Cervical dissection	30/115 (26.1)	20/61 (32.8)	10/54 (18.5)	0.09
PFO	36/80 (45.0)	17/39 (43.6)	19/41 (46.3)	0.9
Pregnancy/Puerperium		12/61 (19.6)
Contraceptives or HRT		15/61 (24.6)
Non modifiable risk factors
Family history of stroke	22/102 (21.6)	14/57 (24.6)	8/45 (17.8)	0.5
Family history of CHD	15/100 (15.0)	7/55 (12.7)	8/45 (17.8)	0.6
Age 36-55y
Variable/ Characteristic	Total n with condition/ valid n (%)	Female (n=206)	Male (n=364)	two-tailed p-value
Modifiable risk factors
Hypertension	227/570 (39.8)	77/206 (37.4)	150/364 (41.2)	0.4
Diabetes mellitus	57/566 (10.1)	23/204 (11.3)	34/362 (9.4)	0.5
Dyslipidemia	322/557 (57.8)	103/200 (51.5)	219/357 (61.3)	0.03
Smoking	232/555 (41.8)	70/200 (35.0)	162/355 (45.6)	0.02
Atrial fibrillation	21/569 (3.7)	7/206 (3.4)	14/363 (3.9)	1
Coronary heart disease	32/569 (5.6)	5/206 (2.4)	27/363 (7.4)	0.01
History of stroke	49/564 (8.7)	11/203 (5.4)	38/361 (10.5)	0.04
History of TIA	30/460 (6.5)	11/169 (6.5)	19/291 (6.5)	1
Underweight a	12/527 (2.3)	6/193 (3.1)	6/334 (1.8)	0.4
Overweight b	197/527 (37.4)	44/193 (22.8)	153/334 (45.8)	<0.001
Obesity c	123/527 (23.3)	55/193 (28.5)	68/334 (20.4)	0.04
Sleep apnea syndrome	82/421 (19.5)	18/152 (11.8)	64/269 (23.8)	0.003
Alcohol overuse	51/425 (12.0)	12/147 (8.2)	39/278 (14.0)	0.09
Substance abuse	32/425 ((7.5)	4/146 (2.7)	28/279 (10.0)	0.006
Cervical dissection	86/561 (15.3)	24/203 (11.8)	62/358 (17.3)	0.09
PFO	161/408 (39.5)	57/153 (37.3)	104/255 (40.8)	0.5
Pregnancy/Puerperium		1/207 (0.5)
Contraceptives or HRT		20/207 (9.7)
Non modifiable risk factors
Family history of stroke	96/436 (22.0)	34/156 (21.8)	62/280 (22.1)	1
Family history of CHD	101/421 (24.0)	42/151 (27.8)	59/270 (21.9)	0.2

## Sheet: Etiology
Etiology according to TOAST classification
Variables/Characteristics	Total n=687 (% of total n)	Female (n=269)	Male (n=418)	p-value
Large-artery atherosclerosis	49 (7.1)	20 (7.4)	29 (6.9)
Cardioembolism	70 (10.2)	23 (8.6)	47 (11.2)
Small-vessel disease	22 (3.2)	5 (1.9)	17 (4.1)
Other determined etiology	143 (20.8)	57 (21.2)	86 (20.6)
Undetermined etiology despite complete evaluation	268 (39.0)	112 (41.6)	156 (37.3)
Undetermined etiology with incomplete evaluation	89 (13.0)	32 (11.9)	57 (13.6)
More than one possible etiology	46 (6.7)	20 (7.4)	26 (6.2)
				0.5
etiology	female (%)	male (%)
1	7.4	6.9
2	8.6	11.2
3	1.9	4.1
4	21.2	20.6
5	41.6	37.3
6	11.9	13.6
7	7.4	6.2
etiology	female (n)	male (n)
1	20	29
2	23	47
3	5	17
4	57	86
5	112	156
6	32	57
7	20	26
16-35y
Etiology according to TOAST classification
Variables/Characteristics	n of total t=118 (%)	Female (n=64) (% of total)	Male (n=54) (% of total)	p-value
Large-artery atherosclerosis	0 (0.0)	0 (0.0)	0 (0.0)
Cardiac embolism	9 (7.6)	4 (6.3)	5 (9.3)
Small-vessel disease	2 (1.7)	0 (0.0)	2 (3.7)
Other determined etiology	38 (32.2)	25 (39.1)	13 (24.1)
Undetermined etiology despite complete evaluation	46 (39.0)	22 (34.4)	24 (44.4)
Undetermined etiology with incomplete evaluation	16 (13.6)	9 (14.1)	7 (13.0)
More than one possible etiology	7 (5.9)	4 (6.3)	3 (5.6)
				0.9
36-55y
Etiology according to TOAST classification
Variables/Characteristics	n of total t=569 (%)	Female (n=205) (% of total)	Male (n=364) (% of total)	p-value
Large-artery atherosclerosis	49 (8.6)	20 (9.8)	29 (8.0)
Cardiac embolism	61 (10.7)	19 (9.3)	42 (11.5)
Small-vessel disease	20 (3.5)	5 (2.4)	15 (4.1)
Other determined etiology	105 (18.5)	32 (15.6)	73 (20.1)
Undetermined etiology despite complete evaluation	222 (39.0)	90 (43.9)	132 (36.3)
Undetermined etiology with incomplete evaluation	73 (12.8)	23 (11.2)	50 (13.7)
More than one possible etiology	39 (6.9)	16 (7.8)	23 (6.3)
				0.6
	Female (16-35y)	Male (16-35y)	Female (36-55y)	Male (36-55y)
1	0	0	20	29
2	4	5	19	42
3	0	2	5	15
4	25	13	32	73
5	35	34	129	205
	Female (16-35y)	Male (16-35y)	Female (36-55y)	Male (36-55y)
1	0	0	10	8
2	6	9	9	12
3	0	4	2	4
4	39	24	16	20
5	55	63	63	56
	Female (16-35y)	Male (16-35y)	Female (36-55y)	Male (36-55y)
1	0	0	10	8
2	6	9	9	12
3	0	4	2	4
4	39	24	16	20
5	55	63	63	56
	0	0	9.8	8
	6.3	9.3	9.3	11.5
	0	3.7	2.4	4.1
	39.1	24.1	15.6	20.1
	54.7	63	62.9	56.3

## Sheet: Stroke-Lokalisation
16-45y						46-55y							Location	Female (16-35y)	Male (16-35y)	Female (36-55y)	Male (36-55y)
Location	Total (n=304)	Female (n=123)	Male (n=181)	two-tailed p-value		Location	Total (n=385)	Female (n=147)	Male (n=238)	two-tailed p-value			Posterior	0.227	0.176	0.119	0.204
Anterior	186 (61.2)	72 (58.5)	114 (63.0)			Anterior	271 (70.4)	103 (70.1)	168 (70.6)				Anterior	0.311	0.286	0.242	0.435
Posterior	118 (38.8)	51 (41.5)	67 (37.0)			Posterior	114 (29.6)	44 (29.9)	70 (29.4)
				0.5						0.9
16-35y						36-55y
Localization	Total (n=119)	Female (n=64)	Male (n=55)	two-tailed p-value		Localization	Total (n=570)	Female (n=206)	Male (n=364)	two-tailed p-value
Anterior	71 (59.7)	37 (57.8)	34 (61.8)			Anterior	386 (67.7)	138 (67.0)	248 (68.1)
Posterior	48 (40.3)	27 (42.2)	21 (38.2)			Posterior	184 (32.3)	68 (33.0)	116 (31.9)
				0.7						0.8
In general
Localization	Total (n=689)	Female (n=270)	Male (n=419)	two-tailed p-value		Location	Female (16-35y)	Male (16-35y)	Female (36-55y)	Male (36-55y)			Location	Female (n=270)	Male (n=419)
Anterior	457 (66.3)	175 (64.8)	282 (67.3)			Anterior	37	34	138	248			Anterior	0.648	0.673
Posterior	232 (33.7)	95 (35.2)	137 (32.7)			Posterior	27	21	68	116			Posterior	0.352	0.327
				0.5

## Sheet: Therapy
	valid n/total (t=689) (%)	Female (t=270)	Male (t=419)	Asymptomatic significance (two-tailed)
Antiplatelet drugs	387 (56.2)	154 (57.0)	233 (55.6)	0.8
Anticoagulants	48 (7.0)	17 (6.3)	31/419 (7.4)	0.6
IVT with rTPA	126 (18.3)	40 (14.8)	86 (20.5)	0.07
IAT	138 (20.0)	54 (20.0)	84 (20.0)	1
		Female (n)	Male (n)	Female (%)	Male (%)
	Antiplatelet drugs	154	233	57	55.6
	Anticoagulants	17	31	6.3	7.4
	IVT with rTPA	40	86	14.8	20.5
	IAT	54	84	20	20

## Sheet: Outcome
Outcome after 3 months							total		female	male			Recurrence
mRS	Total n=624 (n/% of total n)	Female (n=246)	Male (n=378)	two-tailed p-value		favourable outcome	542	86.9%	215	327			total	Total (n=581, 77.8%)	Stroke or TIA	two-tailed p-value
0	185 (29.6)	78 (31.7)	107 (28.3)			bad outcome	82	13.1%	31	51			Female	227	10 (4.4%)
1	171 (27.4)	67 (27.2)	104 (27.5)				624		246	378			Male	354	10 (2.8%)
2	186 (29.8)	70 (28.5)	116 (30.7)													0.39
3	38 (6.1)	15 (6.1)	23 (6.1)
4	19 (3.0)	8 (3.3)	11 (2.9)
5	5 (0.8)	1 (0.4)	4 (1.1)
6	20 (3.2)	7 (2.8)	13 (3.4)
				0.9
								Outcome after 3 months
								Recurrence					Bad outcome (mRS > 2)
	mRS	Female	Male	mRS	Female	Male		16-35y	Total (n=104)	Stroke or TIA	two-tailed p-value		16-35y	Total (n=112)	mRS > 2	two-tailed p-value
	0	32	28	0	78	107		Female	54	3 (5.6)			Female	60	3 (5.0)
	1	27	28	1	67	104		Male	50	1 (2.0)			Male	52	3 (5.8)
	2	29	31	2	70	116					0.2					1
	3	6	6	3	15	23
	4	3	3	4	8	11		36-55y	Total (n=477)	Stroke or TIA	p-value		36-55y	Total (n=513)	mRS > 2	p-value
	5	0	1	5	1	4		Female	173	7 (4.0)			Female	186	28 (15.1)
	6	3	3	6	7	13		Male	304	9 (3.0)			Male	327	49 (15.0)
											0.6					1
								Mortalität	Total				Mortalität	Total
								36-55y	Total (n=108)				36-55y	Total (n=515)
								Female	57	1	58		Female	185	8	193
								Male	51	0	51		Male	330	16	346
										1	109				24	539
										p-value	1.00				p-value	1.00
								Mortalität
								Total	575
								Female	9
								Male	16
									25	p-value	0.836	exakter Test nach Fisher

## Sheet: Altersverteilung
Age (y)	Total (%)	Female (n=270)	Male (n=419)	p-value									16-45y															Age (y)	Total	Female	Male	p-value
16-55	689 (100)	270 (39.2)	419 (60.8)																									16-55	689	270 (39.2)	419 (60.8)
16-35	119 (17.3)	64 (53.8)	55 (46.2)	<0.001									Etiology according to TOAST classification						Female (%)	Male (%)								16-35	119	64 (53.8)	55 (46.2)	<0.001
36-55	570 (82.7)	206 (36.1)	364 (63.9)	<0.001									Variables/Characteristics	Total n=303 (n/% of total n)	Female (n=123) (% of total)	Male (n=180) (% of total)	p-value	16-35y	53.8	46.2								36-55	570	206 (36.1)	364 (63.9)	<0.001
16-45	304	123 (40.5)	181 (59.5)	0.6									Large-artery atherosclerosis	4 (1.3)	0 (0.0)	4 (1.3)		36-55y	36.1	63.9								16-45	304	123 (40.5)	181 (59.5)	0.6
46-55	385	147 (38.2)	238 (61.8)	0.6									Cardioembolism	26 (8.6)	8 (2.6)	18 (5.9)												46-55	385	147 (38.2)	238 (61.8)	0.6
													Small-vessel disease	6 (2.0)	1 (0.3)	5 (1.7)			Female (n)	Male (n)
													Other determined etiology	90 (29.7)	42 (13.9)	48 (15.8)		16-35y	64	55
16-45y						46-55y							Undetermined etiology despite complete evaluation	122 (40.3)	50 (16.5)	72 (23.8)		36-55y	206	364
Risk factors stratified according to sex/gender in young ischemic stroke patients						Risk factors stratified according to sex/gender in young ischemic stroke patients							Undetermined etiology with incomplete evaluation	16 (	15 (5.0)	25 (8.3)
Variable/Characteristic	Total n with condition/valid n (%)	Female (n=123)	Male (n=181)	two-tailed p-value		Variable/Characteristic	Total n with condition/valid n (%)	Female (n=147)	Male (n=364)	two-tailed p-value			More than one possible etiology	15 (5.0)	7 (2.3)	26 (6.2)
Modifiable risk factors						Modifiable risk factors											0.2
Hypertension	57/304 (18.8)	14/123 (11.4)	43/181 (23.8)	0.007		Hypertension	179/385 (46.5)	66/147 (44.9)	113/238 (47.5)	0.7
Diabetes mellitus	12/298 (4.0)	4/118 (3.4)	8/180 (4.4)	0.8		Diabetes mellitus	46/384 (12.0)	19/147 (12.9)	27/237 (11.4)	0.7			46-55y
Dyslipidemia	118/297 (39.7)	35/119 (29.4)	83/178 (46.6)	0.004		Dyslipidemia	239/376 (63.6)	84/143 (58.7)	155/233 (66.5)	0.2			Etiology according to TOAST classification
Smoking	121/296 (40.9)	39/119 (32.8)	82/177 (46.3)	0.02		Smoking	150/376 (39.9)	48/144 (33.3)	102/232 (44.0)	0.05			Variables/Characteristics	Total n=384 (n/% of total n)	Female (n=146) (% of total)	Male (n=238) (% of total)	Asymptomatic significance (two-tailed)
Atrial fibrillation	16/385 (4.2)	6/147 (4.1)	10/238 (4.2)	1		Atrial fibrillation	5/303 (1.7)	1/123 (0.8)	4/180 (2.2)	0.7			Large-artery atherosclerosis	45 (11.7)	20 (5.2)	25 (6.5)
Coronary heart disease	5/303 (1.7)	0/123 (0.0)	5/180 (1.7)	0.08		Coronary heart disease	27/385 (7.0)	5/147 (3.4)	22/238 (9.2)	0.04			Cardioembolism	44 (11.5)	15 (3.9)	29 (7.6)
History of stroke	23/297 (7.7)	5/118 (4.2)	18/179 (10.1)	0.08		History of stroke	59/680 (8.7)	16/264 (6.1)	43/416 (10.3)	0.07			Small-vessel disease	16 (4.2)	4 (1.0)	12 (3.1)
History of TIA	21/241 (8.7)	7/98 (7.1)	14/143 (9.8)	0.6		History of TIA	15/315 (4.8)	7/123 (5.7)	8/192 (4.2)	0.6			Other determined etiology	53 (13.8)	15 (3.9)	38 (9.9)
Underweight (BMI < 18.5 kg/m2)	9/282 (3.2)	5/116 (4.3)	4/166 (2.4)	0.5		Underweight (BMI < 18.5 kg/m2)	8/358 (2.2)	4/138 (2.9)	4/220 (1.8)	0.5			Undetermined etiology despite complete evaluation	146 (38.0)	62 (16.1)	84 (21.9)
Overweight (BMI ≥ 25 kg/m2)	92/282 (32.6)	28/116 (24.1)	64/166 (38.6)	0.01		Overweight (BMI ≥ 25 kg/m2)	134/358 (37.4)	29/138 (21.0)	105/220 (47.7)	<0.001			Undetermined etiology with incomplete evaluation	49 (12.8)	17 (4.4)	32 8.3)
Obesity (BMI ≥ 30 kg/m2)	53/282 (18.8)	18/116 (15.5)	35/166 (21.1)	0.3		Obesity (BMI ≥ 30 kg/m2)	87/358 (24.3)	43/138 (31.2)	44/220 (20.0)	0.02			More than one possible etiology	31 (8.1)	13 (3.4)	18 (4.7)			16-35
Sleep apnea syndrome	29/210 (13.8)	3/79 (3.8)	26/131 (19.8)	0.01		Sleep apnea syndrome	60/293 (20.5)	15/113 (13.3)	45/180 (25.0)	0.02							0.8			Female	Male
Alcohol overuse	13/231 (5.6)	3/91 (3.3)	10/140 (7.1)	0.3		Alcohol overuse	39/283 (13.8)	9/104 (8.7)	30/179 (16.8)	0.07									1	0	0
Substance abuse	16/232 (6.9)	1/91 (1.1)	15/141 (10.6)	0.006		Substance abuse	19/282 (6.7)	3/103 (2.9)	16/179 (8.9)	0.08									2	4	5
Cervical dissection	78/297 (26.3)	36/118 (30.5)	42/179 (23.5)	0.2		Cervical dissection	38/379 (10.0)	8/146 (5.5)	30/233 (12.9)	0.02									3	0	2
PFO	88/205 (42.9)	34/78 (43.6)	54/127 (42.5)	0.9		PFO	109/283 (38.5)	40/114 (35.1)	69/169 (40.8)	0.4									4	25	13
Pregnancy		13/269 (1.9)																	5	35	34
Contraceptives or HRT		35/270 (5.1)
Non modifiable risk factors						Non modifiable risk factors													36-55y
Family history of stroke	55/250 (22.0)	25/106 (23.6)	30/144 (20.8)	0.6		Family history of stroke	63/288 (21.9)	23/107 (21.5)	40/181 (22.1)	1			16-35y							Female	Male
Family history of CHD	56/245 (22.9)	19/103 (18.4)	37/142 (26.1)	0.2		Family history of CHD	60/276 (21.7)	30/103 (29.1)	30/173 (17.3)	0.02			Etiology according to TOAST classification						1	20	4
													Variables/Characteristics	Total n=119 (n/% of total n)	Female (n=64) (% of total)	Male (n=55) (% of total)	p-value		2	19	18
													Large-artery atherosclerosis	0 (0.0)	0 (0.0)	0 (0.0)			3	5	5
16-35y						36-55y							Cardioembolism	9 (7.6)	4 (3.4)	5 (4.2)			4	32	48
Risk factors stratified according to sex/gender in young ischemic stroke patients						Risk factors stratified according to sex/gender in young ischemic stroke patients							Small-vessel disease	2 (1.7)	0 (0.0)	2 (1.7)			5	129	123
Variable/Characteristic	Total n with condition/valid n (%)	Female (n=206)	Male (n=181)	two-tailed p-value		Variable/Characteristic	Total n with condition/valid n (%)	Female (n=206)	Male (n=181)	two-tailed p-value			Other determined etiology	38 (32.2)	25 (21.2)	13 (11.0)
Modifiable risk factors						Modifiable risk factors							Undetermined etiology despite complete evaluation	46 (39.0)	22 (18.6)	24 (20.3)
Hypertension	9/119 (7.6)	3/64 (4.7)	6/55 (10.9)	0.3		Hypertension	227/570 (39.8)	77/206 (37.4)	150/364 (41.2)	0.4			Undetermined etiology with incomplete evaluation	16 (13.6)	9 (7.6)	7 (5.9)
Diabetes mellitus	1/116 (0.9)	0/61 (0.0)	1/55 (1.8)	0.5		Diabetes mellitus	57/566 (10.1)	23/204 (11.3)	34/362 (9.4)	0.5			More than one possible etiology	7 (5.9)	4 (3.4)	3 (2.5)
Dyslipidemia	35/116 (30.2)	16/62 (25.8)	19/54 (35.2)	0.3		Dyslipidemia	322/557 (57.8)	103/200 (51.5)	219/357 (61.3)	0.03							0.9		Risk factors stratified according to sex/gender in young ischemic stroke patients
Smoking	39/17 (33.3)	17/63 (27.0)	22/54 (40.7)	0.1		Smoking	232/555 (41.8)	70/200 (35.0)	162/355 (45.6)	0.02									General population					Age 16-35y				Age 36-55y
Atrial fibrillation	0/119 (0.0)	0/64 (0.0)	0/55 (0.0)	1		Atrial fibrillation	21/569 (3.7)	7/206 (3.4)	14/363 (3.9)	1			36-55y						Variable/ Characteristic	Total n with condition/valid n (%)	Female n=270 (%)	Male n=419 (%)	two-tailed p-value	Total n with con-dition/valid n (%)	Female n=64 (%)	Male n=55 (%)	two-tailed p-value	Total n with con-dition/valid n (%)	Female n=206 (%)	Male n=364 (%)	two-tailed p-value
Coronary heart disease	0/119 (0.0)	0/64 (0.0)	0/55 (0.0)	1		Coronary heart disease	32/569 (5.6)	5/206 (2.4)	27/363 (7.4)	0.01			Etiology according to TOAST classification						Modifiable risk factors														a BMI < 18.5 kg/m2
History of stroke	10/116 (8.6)	5/61 (8.2)	5/55 (9.1)	1		History of stroke	49/564 (8.7)	11/203 (5.4)	38/361 (10.5)	0.04			Variables/Characteristics	Total n=569 (n/% of total n)	Female (n=205) (% of total)	Male (n=364) (% of total)	p-value		Hypertension	236/689 (34.3)	80/270 (29.6)	156/419 (37.2)	0.048	9/119 (7.6)	3/64 (4.7)	6/55 (10.9)	0.3	227/570 (39.8)	77/206 (37.4)	150/364 (41.2)	0.4		b BMI ≥ 25 kg/m2
History of TIA	6/96 (6.3)	3/52 (3.1)	3/44 (3.1)	1		History of TIA	30/460 (6.5)	11/169 (6.5)	19/291 (6.5)	1			Large-artery atherosclerosis	49 (8.6)	20 (3.5)	4 (1.3)			Diabetes mellitus	58/682 (8.5)	23/265 (8.7)	35/417 (8.4)	0.9	1/116 (0.9)	0/61 (0.0)	1/55 (1.8)	0.5	57/566 (10.1)	23/204 (11.3)	34/362 (9.4)	0.5		c BMI ≥ 30 kg/m2
Underweight (BMI < 18.5 kg/m2)	5/113 (4.4)	3/61 (4.9)	2/52 (3.8)	1		Underweight (BMI < 18.5 kg/m2)	12/527 (2.3)	6/193 (3.1)	6/334 (1.8)	0.4			Cardioembolism	61 (10.7)	19 (3.3)	18 (5.9)			Dyslipidemia	357/673 (53.0)	119/262 (45.4)	238/411 (57.9)	0.002	35/116 (30.2)	16/62 (25.8)	19/54 (35.2)	0.3	322/557 (57.8)	103/200 (51.5)	219/357 (61.3)	0.03
Overweight (BMI ≥ 25 kg/m2)	29/113 (25.7)	13/61 (21.3)	16/52 (30.8)	0.3		Overweight (BMI ≥ 25 kg/m2)	197/527 (37.4)	44/193 (22.8)	153/334 (45.8)	<0.001			Small-vessel disease	20 (3.5)	5 (0.9)	5 (1.7)			Smoking	271/672 (40.3)	87/263 (33.1)	184/409 (45.0)	0.002	39/17 (33.3)	17/63 (27.0)	22/54 (40.7)	0.1	232/555 (41.8)	70/200 (35.0)	162/355 (45.6)	0.02
Obesity (BMI ≥ 30 kg/m2)	17/113 (15.0)	6/61 (9.8)	11/52 (21.2)	0.1		Obesity (BMI ≥ 30 kg/m2)	123/527 (23.3)	55/193 (28.5)	68/334 (20.4)	0.04			Other determined etiology	105 (18.5)	32 (5.6)	48 (15.8)			Atrial fibrillation	21/688 (3.1)	7/270 (2.6)	14/418 (3.3)	0.7	0/119 (0.0)	0/64 (0.0)	0/55 (0.0)	1	21/569 (3.7)	7/206 (3.4)	14/363 (3.9)	1
Sleep apnea syndrome	7/82 (8.5)	0/40 (0.0)	7/42 (16.7)	0.01		Sleep apnea syndrome	82/421 (19.5)	18/152 (11.8)	64/269 (23.8)	0.003			Undetermined etiology despite complete evaluation	222 (39.0)	90 (15.8)	72 (23.8)			Coronary heart disease	32/688 (4.7)	5/270 (1.9)	27/418 (6.5)	0.005	0/119 (0.0)	0/64 (0.0)	0/55 (0.0)	1	32/569 (5.6)	5/206 (2.4)	27/363 (7.4)	0.01
Alcohol overuse	1/89 (1.1)	0/48 (0.0)	1/41 (2.4)	0.5		Alcohol overuse	51/425 (12.0)	12/147 (8.2)	39/278 (14.0)	0.09			Undetermined etiology with incomplete evaluation	73 (12.8)	23 (4.0)	25 (8.3)			History of stroke	59/680 (8.7)	16/264 (6.1)	43/416 (10.3)	0.07	10/116 (8.6)	5/61 (8.2)	5/55 (9.1)	1	49/564 (8.7)	11/203 (5.4)	38/361 (10.5)	0.04
Substance abuse	3/89 (3.4)	0/48 (0.0)	3/41 (7.3)	0.09		Substance abuse	32/425 ((7.5)	4/146 (2.7)	28/279 (10.0)	0.006			More than one possible etiology	39 (6.9)	16 (2.8)	26 (6.2)			History of TIA	34/546 (6.2)	14/223 (6.3)	20/323 (6.2)	1	6/96 (6.3)	3/52 (3.1)	3/44 (3.1)	1	30/460 (6.5)	11/169 (6.5)	19/291 (6.5)	1
Cervical dissection	30/115 (26.1)	20/61 (32.8)	10/54 (18.5)	0.09		Cervical dissection	86/561 (15.3)	24/203 (11.8)	62/358 (17.3)	0.09							0.6		Underweight a	17/689 (1.2)	9/270 (3.3)	8/419 (1.9)	0.3	5/113 (4.4)	3/61 (4.9)	2/52 (3.8)	1	12/527 (2.3)	6/193 (3.1)	6/334 (1.8)	0.4
PFO	36/80 (45.0)	17/39 (43.6)	19/41 (46.3)	0.9		PFO	161/408 (39.5)	57/153 (37.3)	104/255 (40.8)	0.5									Overweight b	224/680 (32.9)	57/266 (21.4)	167/414 (40.3)	<0.001	29/113 (25.7)	13/61 (21.3)	16/52 (30.8)	0.3	197/527 (37.4)	44/193 (22.8)	153/334 (45.8)	<0.001
Non modifiable risk factors						Non modifiable risk factors													Obesity c	140/646 (21.7)	61/257 (23.7)	79/389 (20.3)	0.4	17/113 (15.0)	6/61 (9.8)	11/52 (21.2)	0.1	123/527 (23.3)	55/193 (28.5)	68/334 (20.4)	0.04
Family history of stroke	22/102 (21.6)	14/57 (24.6)	8/45 (17.8)	0.5		Family history of stroke	96/436 (22.0)	34/156 (21.8)	62/280 (22.1)	1									Sleep apnea syndrome (SAS)	89/444 (20.0)	18/176 (10.2)	71/268 (26.5)	<0.001	7/82 (8.5)	0/40 (0.0)	7/42 (16.7)	0.01	82/421 (19.5)	18/152 (11.8)	64/269 (23.8)	0.003
Family history of CHD	15/100 (15.0)	7/55 (12.7)	8/45 (17.8)	0.6		Family history of CHD	101/421 (24.0)	42/151 (27.8)	59/270 (21.9)	0.2									Alcohol overuse	52/514 (10.1)	12/195 (6.2)	40/319 (12.5)	0.02	1/89 (1.1)	0/48 (0.0)	1/41 (2.4)	0.5	51/425 (12.0)	12/147 (8.2)	39/278 (14.0)	0.09
																			Substance abuse	35/514 (6.8)	4/194 (2.1)	31/320 (9.7)	0.001	3/89 (3.4)	0/48 (0.0)	3/41 (7.3)	0.09	32/425 ((7.5)	4/146 (2.7)	28/279 (10.0)	0.006
																			Cervical dissection	117/687 (17.0)	45/270 (16.7)	72/417 (17.3)	0.9	30/115 (26.1)	20/61 (32.8)	10/54 (18.5)	0.09	86/561 (15.3)	24/203 (11.8)	62/358 (17.3)	0.09
Risk factors stratified according to sex/gender in young ischemic stroke patients																			PFO	197/488 (40.4)	74/192 (38.5)	123/296 (41.6)	0.6	36/80 (45.0)	17/39 (43.6)	19/41 (46.3)	0.9	161/408 (39.5)	57/153 (37.3)	104/255 (40.8)	0.5
General population					Age 16-35y				Age 36-55y										Pregnancy		13/270 (4.8)
Variable/ Characteristic	Total n with condition/valid n (%)	Female (n=270)	Male (n=419)	two-tailed p-value	Total n with con-dition/valid n (%)	Female n=64 (%)	Male n=55 (%)	two-tailed p-value	Total n with con-dition/valid n (%)	Female (n=206)	Male (n=181)	two-tailed p-value							Contraceptives or HRT		35/270 (5.1)
Modifiable risk factors																			Non modifiable risk factors
Hypertension	236/689 (34.3)	80/270 (29.6)	156/419 (37.2)	0.048	9/119 (7.6)	3/64 (4.7)	6/55 (10.9)	0.3	227/570 (39.8)	77/206 (37.4)	150/364 (41.2)	0.4							Family history of stroke	118/538 (21.9)	48//213 (22.5)	70/325 (21.5)	0.8	22/102 (21.6)	14/57 (24.6)	8/45 (17.8)	0.5	96/436 (22.0)	34/156 (21.8)	62/280 (22.1)	1
Diabetes mellitus	58/682 (8.5)	23/265 (8.7)	35/417 (8.4)	0.9	1/116 (0.9)	0/61 (0.0)	1/55 (1.8)	0.5	57/566 (10.1)	23/204 (11.3)	34/362 (9.4)	0.5							Family history of CHD	116/521 (22.3)	49/206 (23.8)	67/315 (21.3)	0.5	15/100 (15.0)	7/55 (12.7)	8/45 (17.8)	0.6	101/421 (24.0)	42/151 (27.8)	59/270 (21.9)	0.2
Dyslipidemia	357/673 (53.0)	119/262 (45.4)	238/411 (57.9)	0.002	35/116 (30.2)	16/62 (25.8)	19/54 (35.2)	0.3	322/557 (57.8)	103/200 (51.5)	219/357 (61.3)	0.03
Smoking	271/672 (40.3))	87/263 (33.1)	184/409 (45.0)	0.002	39/17 (33.3)	17/63 (27.0)	22/54 (40.7)	0.1	232/555 (41.8)	70/200 (35.0)	162/355 (45.6)	0.02							Age 16-35y
Atrial fibrillation	21/688 (3.1)	7/270 (2.6)	14/418 (3.3)	0.7	0/119 (0.0)	0/64 (0.0)	0/55 (0.0)	1	21/569 (3.7)	7/206 (3.4)	14/363 (3.9)	1							Variable/ Characteristic	Total n with condition/valid n (%)	Female n=64 (%)	Male n=55 (%)	two-tailed p-value
Coronary heart disease	32/688 (4.7)	5/270 (1.9)	27/418 (6.5)	0.005	0/119 (0.0)	0/64 (0.0)	0/55 (0.0)	1	32/569 (5.6)	5/206 (2.4)	27/363 (7.4)	0.01							Modifiable risk factors
History of stroke	59/680 (8.7)	16/264 (6.1)	43/416 (10.3)	0.07	10/116 (8.6)	5/61 (8.2)	5/55 (9.1)	1	49/564 (8.7)	11/203 (5.4)	38/361 (10.5)	0.04							Hypertension	9/119 (7.6)	3/64 (4.7)	6/55 (10.9)	0.3
History of TIA	34/546 (6.2)	14/223 (6.3)	20/323 (6.2)	1	6/96 (6.3)	3/52 (3.1)	3/44 (3.1)	1	30/460 (6.5)	11/169 (6.5)	19/291 (6.5)	1							Diabetes mellitus	1/116 (0.9)	0/61 (0.0)	1/55 (1.8)	0.5
Underweight a	17/689 (1.2)	9/270 (3.3)	8/419 (1.9)	0.3	5/113 (4.4)	3/61 (4.9)	2/52 (3.8)	1	12/527 (2.3)	6/193 (3.1)	6/334 (1.8)	0.4							Dyslipidemia	35/116 (30.2)	16/62 (25.8)	19/54 (35.2)	0.3
Overweight b	224/680 (32.9)	57/266 (21.4)	167/414 (40.3)	<0.001	29/113 (25.7)	13/61 (21.3)	16/52 (30.8)	0.3	197/527 (37.4)	44/193 (22.8)	153/334 (45.8)	<0.001							Smoking	39/17 (33.3)	17/63 (27.0)	22/54 (40.7)	0.1
Obesity c	140/646 (21.7)	61/257 (23.7)	79/389 (20.3)	0.4	17/113 (15.0)	6/61 (9.8)	11/52 (21.2)	0.1	123/527 (23.3)	55/193 (28.5)	68/334 (20.4)	0.04							Atrial fibrillation	0/119 (0.0)	0/64 (0.0)	0/55 (0.0)	1
Sleep apnea syndrome	89/444 (20.0)	18/176 (10.2)	71/268 (26.5)	<0.001	7/82 (8.5)	0/40 (0.0)	7/42 (16.7)	0.01	82/421 (19.5)	18/152 (11.8)	64/269 (23.8)	0.003							Coronary heart disease	0/119 (0.0)	0/64 (0.0)	0/55 (0.0)	1
Alcohol overuse	52/514 (10.1)	12/195 (6.2)	40/319 (12.5)	0.02	1/89 (1.1)	0/48 (0.0)	1/41 (2.4)	0.5	51/425 (12.0)	12/147 (8.2)	39/278 (14.0)	0.09							History of stroke	10/116 (8.6)	5/61 (8.2)	5/55 (9.1)	1
Substance abuse	35/514 (6.8)	4/194 (2.1)	31/320 (9.7)	0.001	3/89 (3.4)	0/48 (0.0)	3/41 (7.3)	0.09	32/425 ((7.5)	4/146 (2.7)	28/279 (10.0)	0.006							History of TIA	6/96 (6.3)	3/52 (3.1)	3/44 (3.1)	1
Cervical dissection	117/687 (17.0)	45/270 (16.7)	72/417 (17.3)	0.9	30/115 (26.1)	20/61 (32.8)	10/54 (18.5)	0.09	86/561 (15.3)	24/203 (11.8)	62/358 (17.3)	0.09							Underweight a	5/113 (4.4)	3/61 (4.9)	2/52 (3.8)	1
PFO					36/80 (45.0)	17/39 (43.6)	19/41 (46.3)	0.9	161/408 (39.5)	57/153 (37.3)	104/255 (40.8)	0.5							Overweight b	29/113 (25.7)	13/61 (21.3)	16/52 (30.8)	0.3
Non modifiable risk factors																			Obesity c	17/113 (15.0)	6/61 (9.8)	11/52 (21.2)	0.1
Family history of stroke	118/538 (21.9)	48//213 (22.5)	70/325 (21.5)	0.8	22/102 (21.6)	14/57 (24.6)	8/45 (17.8)	0.5	96/436 (22.0)	34/156 (21.8)	62/280 (22.1)	1							Sleep apnea syndrome	7/82 (8.5)	0/40 (0.0)	7/42 (16.7)	0.01
Family history of CHD	116/521 (22.3)	49/206 (23.8)	67/315 (21.3)	0.5	15/100 (15.0)	7/55 (12.7)	8/45 (17.8)	0.6	101/421 (24.0)	42/151 (27.8)	59/270 (21.9)	0.2							Alcohol overuse	1/89 (1.1)	0/48 (0.0)	1/41 (2.4)	0.5
																			Substance abuse	3/89 (3.4)	0/48 (0.0)	3/41 (7.3)	0.09
a BMI < 18.5 kg/m2																			Cervical dissection	30/115 (26.1)	20/61 (32.8)	10/54 (18.5)	0.09
b BMI ≥ 25 kg/m2																			PFO	36/80 (45.0)	17/39 (43.6)	19/41 (46.3)	0.9
c BMI ≥ 30 kg/m2																			Non modifiable risk factors
																			Family history of stroke	22/102 (21.6)	14/57 (24.6)	8/45 (17.8)	0.5
16-35y			36-55y			Gesamt													Family history of CHD	15/100 (15.0)	7/55 (12.7)	8/45 (17.8)	0.6
	Female	Male		Female	Male		Female	Male
Hypertension	3	6	Hypertension	77	150	Hypertension	80	156											Age 36-55y
Diabetes	0	1	Diabetes	23	34	Diabetes	23	35											Variable/ Characteristic	Total n with condition/valid n (%)	Female n=206 (%)	Male n=364 (%)	two-tailed p-value
Dyslipidemia	16	19	Dyslipidemia	103	219	Dyslipidemia	119	238											Modifiable risk factors
Smoking	17	22	Smoking	70	162	Smoking	87	184											Hypertension	227/570 (39.8)	77/206 (37.4)	150/364 (41.2)	0.4
Atrial fibrillation	0	0	Atrial fibrillation	7	14	Atrial fibrillation	7	14											Diabetes mellitus	57/566 (10.1)	23/204 (11.3)	34/362 (9.4)	0.5
CHD	0	0	CHD	5	27	CHD	5	27											Dyslipidemia	322/557 (57.8)	103/200 (51.5)	219/357 (61.3)	0.03
History of stroke	5	5	History of stroke	11	38	History of stroke	16	43											Smoking	232/555 (41.8)	70/200 (35.0)	162/355 (45.6)	0.02
History of TIA	3	3	History of TIA	11	19	History of TIA	14	22											Atrial fibrillation	21/569 (3.7)	7/206 (3.4)	14/363 (3.9)	1
Underweight	3	2	Underweight	6	6	Underweight	9	8											Coronary heart disease	32/569 (5.6)	5/206 (2.4)	27/363 (7.4)	0.01
Overweight	13	16	Overweight	44	153	Overweight	57	169											History of stroke	49/564 (8.7)	11/203 (5.4)	38/361 (10.5)	0.04
Obesity	6	11	Obesity	55	68	Obesity	61	79											History of TIA	30/460 (6.5)	11/169 (6.5)	19/291 (6.5)	1
SAS	0	7	SAS	18	64	SAS	18	71											Underweight a	12/527 (2.3)	6/193 (3.1)	6/334 (1.8)	0.4
Alcohol overuse	0	1	Alcohol overuse	12	39	Alcohol overuse	12	40											Overweight b	197/527 (37.4)	44/193 (22.8)	153/334 (45.8)	<0.001
Substance abuse	0	3	Substance abuse	4	28	Substance abuse	4	31											Obesity c	123/527 (23.3)	55/193 (28.5)	68/334 (20.4)	0.04
Cervical dissection	20	10	Cervical dissection	24	62	Cervical dissection	44	72											Sleep apnea syndrome	82/421 (19.5)	18/152 (11.8)	64/269 (23.8)	0.003
PFO	17	19	PFO	57	104	PFO	74	123											Alcohol overuse	51/425 (12.0)	12/147 (8.2)	39/278 (14.0)	0.09
	Female	Male		Female	Male														Substance abuse	32/425 ((7.5)	4/146 (2.7)	28/279 (10.0)	0.006
Family history of stroke	14	8	Family history of stroke	34	62	Family history of stroke	48	70											Cervical dissection	86/561 (15.3)	24/203 (11.8)	62/358 (17.3)	0.09
Family history of CHD	7	8	Family history of CHD	42	59	Family history of CHD	49	67											PFO	161/408 (39.5)	57/153 (37.3)	104/255 (40.8)	0.5
																			Non modifiable risk factors
																			Family history of stroke	96/436 (22.0)	34/156 (21.8)	62/280 (22.1)	1
																			Family history of CHD	101/421 (24.0)	42/151 (27.8)	59/270 (21.9)	0.2

## Sheet: RoPE-Score
	Female n=61 (%)	Male n=107 (%)	p-value
PFO n=197/488 (40.4%)	74 (38.5)	123 (41.6)	0.6
RoPE-Score > 7 n=168/197 (85.3%)	23 (37.7)	18 (16.8)	0.005
16-35y
	Female n=14 (%)	Male n=16 (%)	p-value
RoPE-Score > 7 n=168	14 (100)	8 (50)	0.003
36-55y
	Female n=47 (%)	Male n=91 (%)	p-value
RoPE-Score > 7 n=168	9 (19.1)	10 (11.0)	0.2

## Sheet: Vgl. BFS
	Study population (age 36-55y)		General Swiss population (age 35-54y)					Study population (age 36-55y)		General Swiss population (age 35-54y)
Traditional risk factors	Female n=270 (%)	Male n=419 (%)	Female (%)	Male (%)			Traditional risk factors	Female n=270 (%)	Male n=419 (%)	Female (%)	Male (%)
Hypertension	37.4	41.2	12.7 - 20.0	18.7 - 27.1			Hypertension	37	41	12.7 - 20.0	18.7 - 27.1
Dyslipidemia	57.8	61.3	8.7 - 13.7	11.6 - 22.0			Dyslipidemia	58	61	8.7 - 13.7	11.6 - 22.0
Smoking	35	45.6	24.6 - 26.6	30.6 - 36.7			Smoking	35	46	24.6 - 26.6	30.6 - 36.7
Diabetes	11.3	9.4	3.0 - 3.1	1.0 - 3.6			Diabetes	11	9	3.0 - 3.1	1.0 - 3.6
Overweight	22.8	45.8	19.3 - 24.0	39.9 - 42.9			Overweight	23	46	19.3 - 24.0	39.9 - 42.9
Obesity	28.5	20.4	9.1 - 12.1	11.0 - 14.4			Obesity	29	20	9.1 - 12.1	11.0 - 14.4

## Sheet: times
16-35y					Gesamtpopulation	Total	Time to imaging from symptom onset known
	Total (n=61)	Time symptom onset to diagnosis (onset known only)	two-tailed p-value			n=689	yes (n=366, 53.4%)	no (n=230, 33.4%)	wake up (n=91, 13.2%)
Female	33	32.15			Female		142		34
Male	28	29.64			Male		224		57
			0.6				366		91
	Total (n=70)	Time symptom onset to diagnosis (onset known+wake up)	two-tailed p-value		Mann-Whitney-U-Test		14709		23590
Female	36	35.25			Wilcoxon-W		39909		63211
Male	34	35.76			asympt. Signifikanz		0.226		0.408
			0.9
36-55y					16-35y
	Total (n=305)	Time symptom onset to diagnosis (onset known only)	two-tailed p-value			n=	yes (n=61)	no (n=)	wake up (n=9)
Female	109	159.72			Female		33		3	36
Male	196	149.26			Male		28		6	34
			0.3				61		9	70
	Total (n=387)	Time symptom onset to diagnosis (onset known+wake up)	two-tailed p-value		Mann-Whitney-U-Test		424		603
Female	140	201.07			Wilcoxon-W		830		830
Male	247	189.99			asympt. Signifikanz		0.582		0.916
			0.3
					36-55y		time from symptom onset known to imaging
						n=305	yes	no (n=, %)	wake up
					Female		109		31	140
					Male		196		51	247
							305		82
					Mann-Whitney-U-Test		9949		16300
					Wilcoxon-W		29255		46928
					asympt. Signifikanz		0.321		0.349
