# Supplementary material for: Impact of sex in stroke in the young
Source: PLoS One. 2023 Mar 31;18(3):e0274722. doi: 10.1371/journal.pone.0274722 (PMC10065293; doi:10.1371/journal.pone.0274722)
Supplement: S2 File — (XLSX) [file pone.0274722.s002.xlsx]

## Sheet: Tabelle1
Nr.	name	Date of birth	Type of event	Stroke=1, TIA=2, Amaurosis fugax=3, Retinainfarkt=4	Arrival at hospital	Arrival time	Age (calc.)	≥45y	very young ≤ 35y	Sex (male=1, female=0)	Time of symptom onset known	Onset date	Onset time	Wake-up date	Wake-up time	Referral	Transport	Prestroke living situation	Prestroke disability (Rankin)	NIH on admission	Severity (NIHSS >5)	1st syst. bp	1st diast. bp	Aspirin pre-stroke	Clopidogrel pre-stroke	Prasugrel pre-stroke	Ticagrelor pre-stroke	Dipyridamole pre-stroke	Vit. K ag pre-stroke	INR	Rivaroxaban pre-stroke	Dabigatran pre-stroke	Apixaban pre-stroke	Edoxaban pre-stroke	Parenteral ac pre-stroke	Antihypert. drugs pre-stroke	Lipid lowering drugs pre-stroke	Hormone repl. or contracept.	1st brain imaging type	1st brain imaging date	1st brain imaging time	Door to image (min.)	1st brain imaging result	Acute perf. imaging type	Acute perf. imaging result	1st vascular imaging type	1st vascular imaging result	Antiplatelet drugs	Anticoagulants
1	xx	xx.xx.1963	Ischemic stroke	1	xx.xx.2015	13:22	51.8	1	0	1	yes	xx.xx.2015	12:35			Emergency service (144)	Ambulance	Home	0	10	1	161	93	no	no	no	no	no	no		no	no	no		no	no	no	no	MRI	xx.xx.2015	14:01	39	Ischemia	Perfusion MRI	Focal hypoperfusion with mismatch	MR-angiography	Stenosis 50-99% in suspected ischemic territory	yes	no
2	xx	xx.xx.1962	Ischemic stroke	1	xx.xx.2015	21:58	52.9	1	0	0	no	xx.xx.2015	12:01:00			Other hospital		Home		5	0	169	106	no	no	no	no	no	no		no	no	no	no	no	yes	no	no	MRI	xx.xx.2015	22:29	31	Ischemia	Perfusion MRI	No hypoperfusion	MR-angiography		no	no
3	xx	xx.xx.1960	Ischemic stroke	1	xx.xx.2015	17:59	55	1	0	1	no	xx.xx.2015	08:30			Other hospital		Home		12	1	155	95	no	no	no	no	no	no		no	no	no	no	no	no	no	no	CT	xx.xx.2015	18:33	34	Ischemia	Perfusion CT	Focal hypoperfusion with mismatch	CT-angiography	Occlusion in suspected ischemic territory	no	no
4	xx	xx.xx.1968	Ischemic stroke	1	xx.xx.2015	20:45	46.9	1	0	1	yes	xx.xx.2015	16:30			Other hospital		Home	1	1	0	151	92	no	no	no	no	no	no		no	no	no		no	no	no	no	MRI	xx.xx.2015	21:16	31	No acute lesion	Perfusion MRI	Focal hypoperfusion with mismatch	MR-angiography	Occlusion in suspected ischemic territory	yes	no
5	xx	xx.xx.1972	Ischemic stroke	1	xx.xx.2015	19:51	42.3	0	0	0	yes	xx.xx.2015	19:00			Emergency service (144)	Ambulance	Home	0	6	1	164	103	no	no	no	no	no	no		no	no	no		no	no	no	no	MRI	xx.xx.2015	22:02	131	Ischemia	Perfusion MRI	Focal hypoperfusion with mismatch	MR-angiography	Occlusion in suspected ischemic territory	no	no
6	xx	xx.xx.1972	Ischemic stroke	1	xx.xx.2015	14:35	43.1	0	0	0	yes	xx.xx.2015	09:45			Other hospital		Home	0	2	0	115	63	no	no	no	no	no	no		no	no	no		no	no	no	no	MRI	xx.xx.2015	16:24	109	No acute lesion	Perfusion MRI	No hypoperfusion	MR-angiography	No abnormality	yes	no
7	xx	xx.xx.1961	Ischemic stroke	1	xx.xx.2015	10:15	53.7	1	0	1	yes	xx.xx.2015	10:15			In-hospital event		Home		1	0	136	91	no	no	no	no	no	no		no	no	no		no	yes	no	no	MRI	xx.xx.2015	11:24	1509	Ischemia	Perfusion MRI	Focal hypoperfusion with mismatch	MR-angiography	No abnormality	yes	no
8	xx	xx.xx.1965	Transient ischemic attack	2	xx.xx.2015	14:31	49.6	1	0	0	yes	xx.xx.2015	12:40			Emergency service (144)	Ambulance	Home		1	0	125	34	yes	no	no	no	no	no		no	no	no		no	yes	yes	no	MRI	xx.xx.2015	15:15	44	Other finding	Perfusion MRI	No hypoperfusion	MR-angiography	No abnormality	yes	no
9	xx	xx.xx.1973	Ischemic stroke	1	xx.xx.2015	19:12	41.3	0	0	1	no	xx.xx.2015	08:01:00			Self referral	Other (taxi,self,relatives,friends...)	Home	0	1	0	154	85	no	no	no	no	no	no		no	no	no		no	no	no	no	MRI	xx.xx.2015	21:12	120	Ischemia	Perfusion MRI	Focal hypoperfusion without mismatch	MR-angiography	Occlusion in suspected ischemic territory	yes	no
10	xx	xx.xx.1963	Ischemic stroke	1	xx.xx.2015	09:36	52.1	1	0	0	yes	xx.xx.2015	08:05			Emergency service (144)	Ambulance	Home	0	3	0	140	80	no	no	no	no	no	no		no	no	no		no	no	no	no	MRI	xx.xx.2015	10:04	28	Ischemia	Perfusion MRI	Focal hypoperfusion with mismatch	MR-angiography	Occlusion in suspected ischemic territory	no	no
11	xx	xx.xx.1965	Ischemic stroke	1	xx.xx.2015	11:19	49.5	1	0	0	wake up	xx.xx.2015	22:22	xx.xx.2015	06:00	General Practitioner	Ambulance	Home	0	0	0	188	124	no	no	no	no	no	no		no	no	no		no	no	no	no	MRI	xx.xx.2015	11:45	26	Ischemia	Perfusion MRI	No hypoperfusion	MR-angiography	No abnormality	yes	no
12	xx	xx.xx.1975	Ischemic stroke	1	xx.xx.2015	15:04	39.7	0	0	1	no	xx.xx.2015	10:01:00			Emergency service (144)	Ambulance	Home		22	1	143	85	no	no	no	no	no	no		no	no	no		no	no	no	no	CT	xx.xx.2015	16:44	100	Ischemia	Perfusion CT	Focal hypoperfusion with mismatch	CT-angiography	Occlusion in suspected ischemic territory	no	no
13	xx	xx.xx.1973	Ischemic stroke	1	xx.xx.2015	11:03	41.9	0	0	0	yes	xx.xx.2015	09:00			Self referral	Other (taxi,self,relatives,friends...)	Home		0	0	127	75	no	no	no	no	no	no		no	no	no		no	no	no	no	MRI	xx.xx.2015	14:07	184	Ischemia	Perfusion MRI	Focal hypoperfusion with mismatch	MR-angiography	No abnormality	yes	no
14	xx	xx.xx.1964	Ischemic stroke	1	xx.xx.2015	17:48	50.4	1	0	1	yes	xx.xx.2015	09:00			Other hospital		Home		2	0	132	79	yes	no	no	no	no	no		no	no	no		no	yes	yes	no	MRI	xx.xx.2015	19:07	79	Ischemia	Perfusion MRI	Focal hypoperfusion without mismatch	MR-angiography	No abnormality	yes	no
15	xx	xx.xx.1960	Ischemic stroke	1	xx.xx.2015	20:00	54.3	1	0	1	yes	xx.xx.2015	17:00			Other hospital		Home		2	0	166	88	yes	no	no	no	no	no		no	no	no		no	no	no	no	MRI	xx.xx.2015	23:42	222	Ischemia	Perfusion MRI	Focal hypoperfusion with mismatch	MR-angiography	Occlusion in suspected ischemic territory	yes	no
16	xx	xx.xx.1971	Ischemic stroke	1	xx.xx.2015	21:12	44.1	0	0	1	yes	xx.xx.2015	16:30			Other hospital		Home	0	2	0	175	110	no	no	no	no	no	no		no	no	no		no	no	no	no	MRI	xx.xx.2015	21:45	33	Ischemia	Perfusion MRI	No hypoperfusion	MR-angiography	No abnormality	yes	no
17	xx	xx.xx.1965	Transient ischemic attack	2	xx.xx.2015	16:55	49.5	1	0	1	yes	xx.xx.2015	15:00			General Practitioner	Other (taxi,self,relatives,friends...)	Home		0	0	150	95	yes	no	no	no	no	no		no	no	no		no	yes	yes	no	MRI	xx.xx.2015	18:09	74	No acute lesion	Perfusion MRI	No hypoperfusion	MR-angiography	No abnormality	yes	no
18	xx	xx.xx.1981	Ischemic stroke	1	xx.xx.2015	02:37	33.5	0	1	0	yes	xx.xx.2015	22:30			Other hospital		Home	0	0	0	116	77	no	no	no	no	no	no		no	no	no		no	no	no	yes	MRI	xx.xx.2015	05:28	171	Ischemia	Perfusion MRI	No hypoperfusion	MR-angiography	No abnormality	yes	no
19	xx	xx.xx.1961	Ischemic stroke	1	xx.xx.2015	10:54	53.8	1	0	1	yes	xx.xx.2015	16:00			Emergency service (144)	Ambulance	Nursing home		10	1	130	84	no	no	no	no	no	no		no	no	no		no	no	no	no	MRI	xx.xx.2015	13:14	140	Ischemia	Perfusion MRI	Focal hypoperfusion without mismatch	MR-angiography	Occlusion in suspected ischemic territory	no	no
20	xx	xx.xx.1967	Ischemic stroke	1	xx.xx.2015	18:20	47.6	1	0	0	wake up	xx.xx.2015	22:22	xx.xx.2015	05:45	General Practitioner	Other (taxi,self,relatives,friends...)	Home	0	1	0	135	75	no	no	no	no	no	no		no	no	no		no	yes	no	no	MRI	xx.xx.2015	21:46	206	No acute lesion	Perfusion MRI	No hypoperfusion	MR-angiography	No abnormality	yes	no
21	xx	xx.xx.1980	Ischemic stroke	1	xx.xx.2015	19:09	34.6	0	1	1	no	xx.xx.2015	10:01:00			General Practitioner	Ambulance	Home	0	5	0	146	78	no	no	no	no	no	no		no	no	no		no	no	no	no	MRI	xx.xx.2015	20:03	54	Ischemia	Perfusion MRI	Focal hypoperfusion with mismatch	MR-angiography	Stenosis 50-99% in suspected ischemic territory	no	no
22	xx	xx.xx.1965	Amaurosis fugax	3	xx.xx.2015	10:03	49.9	1	0	0	no	xx.xx.2015	10:01:00			General Practitioner	Other (taxi,self,relatives,friends...)	Home				150	100	no	no	no	no	no	no		no	no	no		no	no	no	no	MRI	xx.xx.2015	13:24	201	No acute lesion	Perfusion MRI	No hypoperfusion	MR-angiography	No abnormality	yes	no
23	xx	xx.xx.1970	Transient ischemic attack	2	xx.xx.2015	09:34	45	1	0	1	no	xx.xx.2015	19:01:00			Other hospital		Home		1	0	160	70	yes	no	no	no	no	no		no	no	no		no	no	no	no	MRI	xx.xx.2015	12:18	164	No acute lesion	Perfusion MRI	No hypoperfusion	MR-angiography	No abnormality	yes	no
24	xx	xx.xx.1989	Ischemic stroke	1	xx.xx.2015	17:50	26.2	0	1	1	no	xx.xx.2015	16:01:00			Emergency service (144)	Helicopter	Home	0	36	1			no	no	no	no	no	no		no	no	no		no	no	no	no	CT	xx.xx.2015	16:39	1369	Ischemia	Perfusion CT	Focal hypoperfusion without mismatch	CT-angiography	No abnormality	no	no
25	xx	xx.xx.1997	Ischemic stroke	1	xx.xx.2015	22:16	18.2	0	1	1	yes	xx.xx.2015	12:00			Self referral	Other (taxi,self,relatives,friends...)	Home	0	1	0	125	75	no	no	no	no	no	no		no	no	no		no	no	no	no	MRI	xx.xx.2015	00:59	163	Ischemia	Perfusion MRI	No hypoperfusion	MR-angiography	No abnormality	yes	no
26	xx	xx.xx.1966	Transient ischemic attack	2	xx.xx.2015	00:44	48.8	1	0	0	yes	xx.xx.2015	23:50			Emergency service (144)	Ambulance	Home		3	0	95	55	yes	no	no	no	no	no		no	no	no		no	no	no	no	MRI	xx.xx.2015	01:16	32	No acute lesion	Perfusion MRI	No hypoperfusion	MR-angiography	No abnormality	yes	no
27	xx	xx.xx.1961	Ischemic stroke	1	xx.xx.2015	15:48	53.4	1	0	0	no	xx.xx.2015	01:01			General Practitioner	Ambulance	Home	0	0	0	223	97	no	no	no	no	no	no		no	no	no		no	no	no	no	MRI	xx.xx.2015	19:02	194	No acute lesion	Perfusion MRI	Focal hypoperfusion with mismatch	MR-angiography	Stenosis 50-99% in suspected ischemic territory	yes	no
28	xx	xx.xx.1985	Transient ischemic attack	2	xx.xx.2015	16:32	30.2	0	1	0	yes	xx.xx.2015	15:30			Emergency service (144)	Helicopter	Home	0	1	0	125	90	no	no	no	no	no	no		no	no	no		no	no	no	no	CT	xx.xx.2015	17:25	53	No acute lesion	Perfusion CT	No hypoperfusion	CT-angiography	No abnormality	yes	no
29	xx	xx.xx.1983	Ischemic stroke	1	xx.xx.2015	13:20	31.3	0	1	0	yes	xx.xx.2015	07:30			Other hospital		Home	0	4	0	118	74	no	no	no	no	no	no		no	no	no		no	no	no	no	CT	xx.xx.2015	14:02	42	Ischemia	Perfusion CT	No hypoperfusion	CT-angiography	No abnormality	no	no
30	xx	xx.xx.1973	Ischemic stroke	1	xx.xx.2015	08:01	41.7	0	0	1	yes	xx.xx.2015	15:00			In-hospital event		Home	0	5	0	139	62	no	no	no	no	no	no		no	no	no	no	no	yes	no	no	MRI	xx.xx.2015	22:37	876	Ischemia	Perfusion MRI	Focal hypoperfusion without mismatch	MR-angiography		no	yes
31	xx	xx.xx.1974	Ischemic stroke	1	xx.xx.2015	03:41	40.7	0	0	1	yes	xx.xx.2015	21:15			Other hospital		Home	0	0	0	138	76	no	no	no	no	no	no		no	no	no		no	no	no	no	MRI	xx.xx.2015	04:11	30	Ischemia	Perfusion MRI	Focal hypoperfusion without mismatch	MR-angiography	Stenosis 50-99% in suspected ischemic territory	no	yes
32	xx	xx.xx.1971	Ischemic stroke	1	xx.xx.2015	08:01	43.4	0	0	1	wake up	xx.xx.2015	03:00	xx.xx.2015	04:45	In-hospital event		Home		8	1			yes	no	no	yes	no	no		no	no	no		no	yes	yes	no	MRI	xx.xx.2015	05:27	1286	Ischemia	Perfusion MRI	Focal hypoperfusion without mismatch	MR-angiography	No abnormality	yes	no
33	xx	xx.xx.1973	Transient ischemic attack	2	xx.xx.2015	16:57	42.2	0	0	1	yes	xx.xx.2015	16:30			Self referral	Other (taxi,self,relatives,friends...)	Home	0	1	0	170	100	no	no	no	no	no	no		no	no	no		no	no	no	no	MRI	xx.xx.2015	17:50:00	53	No acute lesion	Perfusion MRI	No hypoperfusion	MR-angiography		yes	no
34	xx	xx.xx.1982	Ischemic stroke	1	xx.xx.2015	16:53	33.2	0	1	1	no	xx.xx.2015	08:01			General Practitioner	Other (taxi,self,relatives,friends...)	Home	0	0	0	135	90	yes	no	no	no	no	no		no	no	no		no	no	no	no	MRI	xx.xx.2015	20:39	226	Ischemia	Perfusion MRI	Focal hypoperfusion without mismatch	MR-angiography	Stenosis 50-99% in suspected ischemic territory	yes	no
35	xx	xx.xx.1960	Ischemic stroke	1	xx.xx.2015	16:32	55	1	0	0	yes	xx.xx.2015	15:30			Emergency service (144)	Ambulance	Home	0	1	0	191	89	no	no	no	no	no	no		no	no	no		no	yes	yes	no	MRI	xx.xx.2015	18:33	121	Ischemia	Perfusion MRI	Focal hypoperfusion without mismatch	MR-angiography	Occlusion in suspected ischemic territory	yes	no
36	xx	xx.xx.1962	Transient ischemic attack	2	xx.xx.2015	01:33	53	1	0	1	yes	xx.xx.2015	00:00			Emergency service (144)	Helicopter	Home	0	0	0	196	105	yes	no	no	no	no	no		no	no	no		no	no	no	no	MRI	xx.xx.2015	02:07	34	No acute lesion	Perfusion MRI	No hypoperfusion	MR-angiography	No abnormality	yes	no
37	xx	xx.xx.1965	Ischemic stroke	1	xx.xx.2015	12:18	50.1	1	0	0	wake up	xx.xx.2015	22:00	xx.xx.2015	11:00	Emergency service (144)	Helicopter	Home		2	0	127	79	no	no	no	no	no	no		no	no	no		no	no	no	no	MRI	xx.xx.2015	13:00	42	Ischemia	Perfusion MRI	Focal hypoperfusion with mismatch	MR-angiography	Occlusion in suspected ischemic territory	yes	no
38	xx	xx.xx.1974	Ischemic stroke	1	xx.xx.2015	14:42	40.5	0	0	0	yes	xx.xx.2015	11:00			Self referral	Other (taxi,self,relatives,friends...)	Home	0	4	0	145	105	no	no	no	no	no	no		no	no	no		no	no	no	no	MRI	xx.xx.2015	15:59	77	Ischemia	Perfusion MRI	Focal hypoperfusion with mismatch	MR-angiography	Occlusion in suspected ischemic territory	yes	no
39	xx	xx.xx.1981	Ischemic stroke	1	xx.xx.2015	14:44	33.9	0	1	1	yes	xx.xx.2015	14:05			Emergency service (144)	Ambulance	Home	0	15	1	146	88	no	no	no	no	no	no		no	no	no		no	no	no	no	CT	xx.xx.2015	15:06	22	No acute lesion	Perfusion CT	Focal hypoperfusion with mismatch	CT-angiography	Occlusion in suspected ischemic territory	no	no
40	xx	xx.xx.1961	Ischemic stroke	1	xx.xx.2015	21:02	53.7	1	0	1	yes	xx.xx.2015	12:00			Self referral	Other (taxi,self,relatives,friends...)	Home	0	0	0	137	67	no	no	no	no	no	no		no	no	no		no	no	no	no	MRI	xx.xx.2015	23:10	128	Ischemia	Perfusion MRI	Focal hypoperfusion without mismatch	CT-angiography	Occlusion in suspected ischemic territory	yes	no
41	xx	xx.xx.1964	Transient ischemic attack	2	xx.xx.2015	14:35	50.3	1	0	1	yes	xx.xx.2015	13:30			Self referral	Other (taxi,self,relatives,friends...)	Home	0	0	0	140	100	no	no	no	no	no	no		no	no	no		no	no	no	no	MRI	xx.xx.2015	18:15	220	No acute lesion	Perfusion MRI	No hypoperfusion	MR-angiography	No abnormality	yes	no
42	xx	xx.xx.1969	Ischemic stroke	1	xx.xx.2015	10:36	45.5	1	0	0	yes	xx.xx.2015	09:30			Emergency service (144)	Ambulance	Home	0	3	0	146	92	no	no	no	no	no	no		no	no	no		no	no	no	no	MRI	xx.xx.2015	12:17	101	Ischemia	None		MR-angiography	No abnormality	yes	no
43	xx	xx.xx.1978	Ischemic stroke	1	xx.xx.2015	17:51	37.3	0	0	1	yes	xx.xx.2015	17:00			Self referral	Other (taxi,self,relatives,friends...)	Home	0	4	0	145	77	no	no	no	no	no	no		no	no	no		no	no	no	no	MRI	xx.xx.2015	20:05	134	Ischemia	Perfusion MRI	No hypoperfusion	MR-angiography	No abnormality	yes	no
44	xx	xx.xx.1970	Ischemic stroke	1	xx.xx.2015	13:51	44.7	0	0	1	no	xx.xx.2015	14:01			Other hospital		Home	0	3	0	148	96	no	no	no	no	no	no		no	no	no		no	yes	no	no	CT	xx.xx.2015	15:25	94	Ischemia	Perfusion CT	Focal hypoperfusion with mismatch	CT-angiography	Occlusion in suspected ischemic territory	no	yes
45	xx	xx.xx.1965	Ischemic stroke	1	xx.xx.2015	18:56	49.7	1	0	0	wake up	xx.xx.2015	22:22	xx.xx.2015	08:45	Emergency service (144)	Ambulance	Home		14	1	200	100	no	no	no	no	no	no		no	no	no		no	no	no	no	CT	xx.xx.2015	20:16	80	Ischemia	Perfusion MRI	Focal hypoperfusion with mismatch	CT-angiography	Occlusion in suspected ischemic territory	yes	no
46	xx	xx.xx.1967	Ischemic stroke	1	xx.xx.2015	13:52	48.3	1	0	0	yes	xx.xx.2015	13:00			Other hospital		Home	0	13	1	120	65	no	no	no	no	no	no		no	no	no		no	no	no	no	MRI	xx.xx.2015	14:11	19	Ischemia	Perfusion MRI	Focal hypoperfusion with mismatch	MR-angiography	Occlusion in suspected ischemic territory	no	no
47	xx	xx.xx.1968	Ischemic stroke	1	xx.xx.2015	19:20	47.2	1	0	1	yes	xx.xx.2015	17:00			Self referral	Other (taxi,self,relatives,friends...)	Home	0	0	0	162	85	no	no	no	no	no	no		no	no	no		no	yes	no	no	MRI	xx.xx.2015	22:59	219	Ischemia	Perfusion MRI	No hypoperfusion	MR-angiography	No abnormality	yes	no
48	xx	xx.xx.1964	Ischemic stroke	1	xx.xx.2015	16:38	50.6	1	0	1	yes	xx.xx.2015	22:00			General Practitioner	Other (taxi,self,relatives,friends...)	Home	0	2	0	120	85	no	yes	no	no	no	no		no	no	no		no	no	yes	no	MRI	xx.xx.2015	16:38	0	No acute lesion	Perfusion MRI	No hypoperfusion	MR-angiography	No abnormality	yes	no
49	xx	xx.xx.1967	Transient ischemic attack	2	xx.xx.2015	13:05	48	1	0	1	no	xx.xx.2015	18:01:00			General Practitioner	Other (taxi,self,relatives,friends...)	Home	0	0	0	150	85	no	no	no	no	no	no		no	no	no		no	no	no	no	MRI	xx.xx.2015	16:58	233	No acute lesion	Perfusion MRI	No hypoperfusion	MR-angiography	No abnormality	yes	no
50	xx	xx.xx.1984	Ischemic stroke	1	xx.xx.2015	16:39	30.5	0	1	1	yes	xx.xx.2015	13:20			Other hospital		Home	0	3	0	132	80	no	no	no	no	no	no		no	no	no		no	no	no	no	MRI	xx.xx.2015	17:00	21	Ischemia	Perfusion MRI	Focal hypoperfusion with mismatch	MR-angiography	Occlusion in suspected ischemic territory	no	no
51	xx	xx.xx.1962	Ischemic stroke	1	xx.xx.2015	14:53	53	1	0	1	yes	xx.xx.2015	12:30			Emergency service (144)	Ambulance	Home	0	9	1	111	67	no	no	no	no	no	no		no	no	no		no	no	no	no	MRI	xx.xx.2015	15:31	38	Ischemia	Perfusion MRI	Focal hypoperfusion with mismatch	MR-angiography	Occlusion in suspected ischemic territory	no	no
52	xx	xx.xx.1967	Ischemic stroke	1	xx.xx.2015	15:32	48.1	1	0	0	no	xx.xx.2015	10:01:00			General Practitioner	Other (taxi,self,relatives,friends...)	Home		1	0	125	46	no	no	no	no	no	no		no	no	no		no	yes	no	no	MRI	xx.xx.2015	16:13	41	Ischemia	Perfusion MRI	Focal hypoperfusion with mismatch	MR-angiography	Occlusion in suspected ischemic territory	no	no
53	xx	xx.xx.1972	Ischemic stroke	1	xx.xx.2015	07:15	42.9	0	0	1	yes	xx.xx.2015	06:00			Emergency service (144)	Helicopter	Home	0	10	1	135	75	no	no	no	no	no	no		no	no	no		no	no	no	no	CT	xx.xx.2015	07:37	22	No acute lesion	Perfusion CT	Focal hypoperfusion with mismatch	CT-angiography	Occlusion in suspected ischemic territory	no	no
54	xx	xx.xx.1983	Ischemic stroke	1	xx.xx.2015	13:30	32	0	1	0	yes	xx.xx.2015	07:30			Other hospital		Home		2	0	123	73	no	no	no	no	no	no		no	no	no		no	no	no	no	MRI	xx.xx.2015	14:02	32	Ischemia	Perfusion MRI	No hypoperfusion	MR-angiography	No abnormality	yes	no
55	xx	xx.xx.1974	Ischemic stroke	1	xx.xx.2015	18:25	41.3	0	0	1	yes	xx.xx.2015	18:00			Other hospital		Home	0	1	0	155	90	no	no	no	no	no	no		no	no	no		no	no	no	no	MRI	xx.xx.2015	19:03	38	Ischemia	Perfusion MRI	Focal hypoperfusion without mismatch	MR-angiography	Occlusion in suspected ischemic territory	yes	no
56	xx	xx.xx.1962	Ischemic stroke	1	xx.xx.2015	09:14	52.7	1	0	0	wake up	xx.xx.2015	22:22			Self referral	Other (taxi,self,relatives,friends...)	Home		2	0	155	90	no	no	no	no	no	no		no	no	no		no	yes	no	no	MRI	xx.xx.2015	10:21	67	Ischemia	Perfusion MRI	Focal hypoperfusion without mismatch	MR-angiography	No abnormality	yes	no
57	xx	xx.xx.1967	Ischemic stroke	1	xx.xx.2015	12:59	47.7	1	0	1	no	xx.xx.2015	14:01:00			Self referral	Other (taxi,self,relatives,friends...)	Home	0	0	0	155	80	no	no	no	no	no	no		no	no	no		no	no	no	no	MRI	xx.xx.2015	14:29	90	Ischemia	Perfusion MRI	No hypoperfusion	MR-angiography	No abnormality	yes	no
58	xx	xx.xx.1970	Ischemic stroke	1	xx.xx.2015	10:29	44.9	0	0	1	no	xx.xx.2015	08:01			Emergency service (144)	Helicopter	Home	0	22	1	171	122	no	no	no	no	no	no		no	no	no		no	yes	no	no	CT	xx.xx.2015	11:06	37	Ischemia	Perfusion CT	Focal hypoperfusion with mismatch	CT-angiography	Occlusion in suspected ischemic territory	no	no
59	xx	xx.xx.1969	Ischemic stroke	1	xx.xx.2015	07:46	46.4	1	0	1	wake up	xx.xx.2015	22:22	xx.xx.2015	03:00	Other hospital		Home	0	7	1	193	122	no	no	no	no	no	no		no	no	no		no	yes	no	no	MRI	xx.xx.2015	08:17	31	Ischemia	Perfusion MRI	No hypoperfusion	MR-angiography	No abnormality	yes	no
60	xx	xx.xx.1994	Ischemic stroke	1	xx.xx.2015	17:00	20.6	0	1	0	yes	xx.xx.2015	14:00			General Practitioner	Other (taxi,self,relatives,friends...)	Home	0	0	0	130	70	no	no	no	no	no	no		no	no	no		no	no	no	yes	MRI	xx.xx.2015	19:29	149	Ischemia	Perfusion MRI	Focal hypoperfusion without mismatch	MR-angiography	No abnormality	yes	no
61	xx	xx.xx.1961	Ischemic stroke	1	xx.xx.2015	12:32	54	1	0	1	no	xx.xx.2015	08:01			General Practitioner	Other (taxi,self,relatives,friends...)	Home		0	0	194	88	no	yes	no	no	no	no		no	no	no		no	yes	yes	no	MRI	xx.xx.2015	14:37	125	Ischemia	Perfusion MRI	Focal hypoperfusion with mismatch	MR-angiography	Occlusion in suspected ischemic territory	no	yes
62	xx	xx.xx.1961	Transient ischemic attack	2	xx.xx.2015	17:07	54.1	1	0	1	no	xx.xx.2015	12:01			General Practitioner	Other (taxi,self,relatives,friends...)	Home	0	3	0	151	89	yes	no	no	no	no	no		no	no	no		no	no	no	no	MRI	xx.xx.2015	17:42	35	No acute lesion	Perfusion MRI	No hypoperfusion	MR-angiography	No abnormality	yes	no
63	xx	xx.xx.1962	Ischemic stroke	1	xx.xx.2015	10:08	52.6	1	0	1	yes	xx.xx.2015	09:15			Self referral	Other (taxi,self,relatives,friends...)	Home	0	0	0	155	82	no	no	no	no	no	no		no	no	no		no	no	no	no	MRI	xx.xx.2015	12:30	142	Ischemia	Perfusion MRI	No hypoperfusion	MR-angiography	No abnormality	yes	no
64	xx	xx.xx.1965	Transient ischemic attack	2	xx.xx.2015	15:23	50.1	1	0	1	yes	xx.xx.2015	11:00			General Practitioner	Other (taxi,self,relatives,friends...)	Home		1	0	138	82	no	no	no	no	no	no		no	no	no		no	yes	no	no	MRI	xx.xx.2015	16:32	69	No acute lesion	Perfusion MRI	No hypoperfusion	MR-angiography	No abnormality	yes	no
65	xx	xx.xx.1969	Transient ischemic attack	2	xx.xx.2015	06:48	46	1	0	0	wake up	xx.xx.2015	23:00	xx.xx.2015	05:00	Emergency service (144)	Ambulance	Home	0	3	0	120	65	no	no	no	no	no	no		no	no	no		no	no	no	no	MRI	xx.xx.2015	07:42	54	No acute lesion	Perfusion MRI	No hypoperfusion	MR-angiography	No abnormality	yes	no
66	xx	xx.xx.1962	Ischemic stroke	1	xx.xx.2015	08:42	53	1	0	1	yes	xx.xx.2015	01:00			Emergency service (144)	Helicopter	Home		15	1	220	130	no	no	no	no	no	no		no	no	no		no	yes	no	no	MRI	xx.xx.2015	09:15	33	Ischemia	Perfusion MRI	No hypoperfusion	MR-angiography	Occlusion in suspected ischemic territory	yes	no
67	xx	xx.xx.1974	Ischemic stroke	1	xx.xx.2015	11:24	40.5	0	0	1	yes	xx.xx.2015	08:30			Other hospital		Home	0	4	0	132	80	yes	no	no	no	no	no		no	no	no		no	no	yes	no	MRI	xx.xx.2015	11:57:00	33	Ischemia	None		MR-angiography	Occlusion in suspected ischemic territory	yes	no
68	xx	xx.xx.1972	Ischemic stroke	1	xx.xx.2015	23:02	42.5	0	0	0	yes	xx.xx.2015	18:00			Other hospital		Home		1	0	130	68	no	no	no	no	no	no		no	no	no		no	no	no	no	MRI	xx.xx.2015	23:57	55	Ischemia	Perfusion MRI	No hypoperfusion	MR-angiography	No abnormality	yes	no
69	xx	xx.xx.1970	Ischemic stroke	1	xx.xx.2015	14:44	44.6	0	0	1	yes	xx.xx.2015	12:30			Other hospital		Home		0	0	201	113	yes	no	no	no	no	no		no	no	no		no	yes	yes	no	MRI	xx.xx.2015	15:39	55	Other finding	Perfusion MRI	No hypoperfusion	MR-angiography	Stenosis 50-99% in suspected ischemic territory	yes	yes
70	xx	xx.xx.1992	Transient ischemic attack	2	xx.xx.2015	04:47	23.2	0	1	0	yes	xx.xx.2015	22:45			Other hospital		Home	0	1	0	132	85	no	no	no	no	no	no		no	no	no		no	no	no	yes	MRI	xx.xx.2015	05:18	31	No acute lesion	Perfusion MRI	No hypoperfusion	MR-angiography	Occlusion in suspected ischemic territory	yes	no
71	xx	xx.xx.1987	Ischemic stroke	1	xx.xx.2015	08:51	28.4	0	1	1	no	xx.xx.2015	12:01			General Practitioner	Other (taxi,self,relatives,friends...)	Nursing home	4	5	0	125	85	no	yes	no	no	no	no		no	no	no	no	no	no	yes	no	MRI	xx.xx.2015	11:29	158	Ischemia	None		MR-angiography	No abnormality	yes	no
72	xx	xx.xx.1981	Ischemic stroke	1	xx.xx.2015	13:37	34	0	1	1	yes	xx.xx.2015	12:00			Emergency service (144)	Ambulance	Home	0	15	1	145	90	no	no	no	no	no	no		no	no	no		no	yes	no	no	CT	xx.xx.2015	14:07	30	Ischemia	Perfusion MRI	Focal hypoperfusion with mismatch	CT-angiography	Occlusion in suspected ischemic territory	no	no
73	xx	xx.xx.1967	Ischemic stroke	1	xx.xx.2015	16:51	47.7	1	0	1	yes	xx.xx.2015	21:00			General Practitioner	Other (taxi,self,relatives,friends...)	Home	0	5	0	130	80	yes	no	no	no	no	yes	2.1	no	no	no		no	yes	no	no	MRI	xx.xx.2015	19:06	135	Ischemia	Perfusion MRI	No hypoperfusion	MR-angiography	Stenosis 50-99% in suspected ischemic territory	yes	yes
74	xx	xx.xx.1980	Transient ischemic attack	2	xx.xx.2015	19:54	34.6	0	1	1	yes	xx.xx.2015	16:45			Other hospital		Home	1	0	0	166	75	no	no	no	no	no	no		no	no	no		no	no	no	no	MRI	xx.xx.2015	18:13	-101	No acute lesion	Perfusion CT	No hypoperfusion	CT-angiography	No abnormality	yes	no
75	xx	xx.xx.1973	Ischemic stroke	1	xx.xx.2015	13:30	42.5	0	0	1	no	xx.xx.2015	08:01			Self referral	Other (taxi,self,relatives,friends...)	Home	0	1	0	133	86	no	no	no	no	no	no		no	no	no		no	no	no	no	MRI	xx.xx.2015	16:38	188	Ischemia	Perfusion MRI	No hypoperfusion	MR-angiography	No abnormality	yes	no
76	xx	xx.xx.1991	Ischemic stroke	1	xx.xx.2015	13:56	24.2	0	1	0	no	xx.xx.2015	12:01			Self referral	Other (taxi,self,relatives,friends...)	Home	0	0	0	126	71	no	no	no	no	no	no		no	no	no	no	no	no	no	yes	MRI	xx.xx.2015	16:12	136	Ischemia	Perfusion MRI	Focal hypoperfusion without mismatch	MR-angiography	Occlusion in suspected ischemic territory	yes	no
77	xx	xx.xx.1980	Transient ischemic attack	2	xx.xx.2015	13:03	35.5	0	0	0	yes	xx.xx.2015	10:00			Emergency service (144)	Ambulance	Home	0	3	0	129	63	no	no	no	no	no	no		no	no	no		no	no	no	no	MRI	xx.xx.2015	13:32	29	No acute lesion	Perfusion MRI	No hypoperfusion	MR-angiography	Occlusion in suspected ischemic territory	yes	no
78	xx	xx.xx.1984	Ischemic stroke	1	xx.xx.2015	13:13	30.8	0	1	0	no	xx.xx.2015	08:01			Self referral	Other (taxi,self,relatives,friends...)	Home	0	1	0	118	81	no	no	no	no	no	no		no	no	no		no	no	no	no	MRI	xx.xx.2015	15:20	127	Ischemia	Perfusion MRI	No hypoperfusion	MR-angiography	No abnormality	yes	no
79	xx	xx.xx.1968	Ischemic stroke	1	xx.xx.2015	23:14	47.4	0	0	1	yes	xx.xx.2015	18:00			Emergency service (144)	Ambulance	Home	3	1	0	131	70	no	no	no	no	no	no		no	no	no		no	no	no	no	MRI	xx.xx.2015	00:34	80	No acute lesion	Perfusion MRI	No hypoperfusion	MR-angiography	No abnormality	yes	no
80	xx	xx.xx.1965	Ischemic stroke	1	xx.xx.2015	19:27	49.7	1	0	1	yes	xx.xx.2015	18:15			Other hospital		Home	0	0	0	147	97	no	no	no	no	no	no		no	no	no		no	no	no	no	MRI	xx.xx.2015	19:54	27	Ischemia	Perfusion MRI	Focal hypoperfusion with mismatch	MR-angiography	Occlusion in suspected ischemic territory	yes	no
81	xx	xx.xx.1961	Ischemic stroke	1	xx.xx.2015	06:47	53.7	1	0	1	wake up	xx.xx.2015	22:22:00	xx.xx.2015	05:45	Emergency service (144)	Ambulance	Home	0	3	0	129	83	no	no	no	no	no	no		no	no	no		no	no	no	no	MRI	xx.xx.2015	07:14	27	Ischemia	Perfusion MRI	Focal hypoperfusion with mismatch	MR-angiography	Occlusion in suspected ischemic territory	no	no
82	xx	xx.xx.1970	Ischemic stroke	1	xx.xx.2015	21:50	45.2	1	0	1	yes	xx.xx.2015	17:30			Self referral	Other (taxi,self,relatives,friends...)	Home	0	2	0	133	73	no	no	no	no	no	no		no	no	no		no	no	no	no	MRI	xx.xx.2015	01:23	213	Ischemia	Perfusion MRI	No hypoperfusion	MR-angiography	No abnormality	yes	no
83	xx	xx.xx.1973	Ischemic stroke	1	xx.xx.2015	18:20	42.4	0	0	1	yes	xx.xx.2015	14:15			Other hospital		Home	0	3	0	140	75	no	no	no	no	no	no		no	no	no		no	no	no	no	MRI	xx.xx.2015	18:46	26	Ischemia	Perfusion MRI	Focal hypoperfusion with mismatch	MR-angiography	Occlusion in suspected ischemic territory	yes	no
84	xx	xx.xx.1962	Ischemic stroke	1	xx.xx.2015	08:56	53	1	0	1	yes	xx.xx.2015	07:40			Emergency service (144)	Helicopter	Home	0	40	1	120	70	no	no	no	no	no	no		no	no	no		no	yes	no	no	CT	xx.xx.2015	09:28	32	Ischemia	Perfusion CT	Focal hypoperfusion with mismatch	CT-angiography	Occlusion in suspected ischemic territory	yes	no
85	xx	xx.xx.1970	Ischemic stroke	1	xx.xx.2015	16:52	45.1	1	0	1	no	xx.xx.2015	12:01			Other hospital		Home	1	8	1	163	92	no	no	no	no	no	no		no	no	no		no	yes	no	no	MRI	xx.xx.2015	19:52	180	Ischemia	None		MR-angiography	Occlusion in suspected ischemic territory	yes	no
86	xx	xx.xx.1961	Ischemic stroke	1	xx.xx.2015	08:53	53.8	1	0	0	yes	xx.xx.2015	06:00			General Practitioner	Helicopter	Home	0	4	0	166	98	no	no	no	no	no	no		no	no	no		no	no	no	no	MRI	xx.xx.2015	09:27	34	Ischemia	Perfusion MRI	Focal hypoperfusion with mismatch	MR-angiography	Occlusion in suspected ischemic territory	yes	no
87	xx	xx.xx.1963	Ischemic stroke	1	xx.xx.2015	00:40	52.4	1	0	0	no	xx.xx.2015	13:01			Self referral	Other (taxi,self,relatives,friends...)	Home		16	1	120	75	no	no	no	no	no	no		no	no	no	no	yes	no	yes	no	MRI	xx.xx.2015	02:33	113	Ischemia	Perfusion MRI	Focal hypoperfusion with mismatch	MR-angiography	Occlusion in suspected ischemic territory	no	yes
88	xx	xx.xx.1967	Ischemic stroke	1	xx.xx.2015	22:41	48.2	1	0	0	no	xx.xx.2015	16:01			Emergency service (144)	Helicopter	Home	2	0	0	190	97	yes	no	no	no	no	no		no	no	no		no	yes	no	no	MRI	xx.xx.2015	23:05	24	Ischemia	Perfusion MRI	Focal hypoperfusion with mismatch	MR-angiography	Stenosis 50-99% in suspected ischemic territory	yes	no
89	xx	xx.xx.1965	Ischemic stroke	1	xx.xx.2015	14:49	50.4	1	0	0	wake up	xx.xx.2015	22:22	xx.xx.2015	08:01	General Practitioner	Other (taxi,self,relatives,friends...)	Home	0	0	0	148	85	no	no	no	no	no	no		no	no	no		no	no	no	no	MRI	xx.xx.2015	16:25	96	Ischemia	Perfusion MRI	Focal hypoperfusion without mismatch	MR-angiography	No abnormality	yes	no
90	xx	xx.xx.1969	Transient ischemic attack	2	xx.xx.2015	14:08	45.9	1	0	0	yes	xx.xx.2015	13:10			Emergency service (144)	Ambulance	Home	0	1	0	161	86	yes	no	no	no	no	no		no	no	no		no	no	no	no	MRI	xx.xx.2015	15:42	94	No acute lesion	Perfusion MRI	No hypoperfusion	MR-angiography	No abnormality	yes	no
91	xx	xx.xx.1966	Ischemic stroke	1	xx.xx.2015	18:14	49.5	1	0	1	yes	xx.xx.2015	18:00			Emergency service (144)	Helicopter	Home	0	9	1	174	71	yes	yes	no	no	no	no		no	no	no		no	no	yes	no	MRI	xx.xx.2015	12:28	1094	Ischemia	Perfusion MRI	No hypoperfusion	MR-angiography	No abnormality	yes	no
92	xx	xx.xx.1961	Ischemic stroke	1	xx.xx.2015	08:42	53.9	1	0	1	yes	xx.xx.2015	08:00			Emergency service (144)	Ambulance	Home	0	3	0	115	80	no	no	no	no	no	no		no	no	no		no	no	no	no	CT	xx.xx.2015	09:14	32	No acute lesion	None		MR-angiography	No abnormality	no	no
93	xx	xx.xx.1963	Ischemic stroke	1	xx.xx.2015	14:56	51.7	1	0	1	no	xx.xx.2015	20:01:00			Self referral	Other (taxi,self,relatives,friends...)	Home	0	0	0	150	75	no	no	no	no	no	no		no	no	no		no	no	no	no	MRI	xx.xx.2015	18:02	186	Ischemia	Perfusion MRI	Focal hypoperfusion with mismatch	MR-angiography	Stenosis 50-99% in suspected ischemic territory	yes	no
94	xx	xx.xx.1982	Ischemic stroke	1	xx.xx.2015	01:31	33.2	0	1	0	yes	xx.xx.2015	22:15			Other hospital		Home	0	1	0	140	85	no	no	no	no	no	no		no	no	no		no	no	no	no	MRI	xx.xx.2015	03:28	117	Ischemia	Perfusion MRI	No hypoperfusion	MR-angiography	No abnormality	yes	no
95	xx	xx.xx.1988	Transient ischemic attack	2	xx.xx.2015	20:47	27.4	0	1	1	yes	xx.xx.2015	19:00			Self referral	Other (taxi,self,relatives,friends...)	Home	0	0	0	145	75	no	no	no	no	no	no		no	no	no		no	no	no	no	MRI	xx.xx.2015	21:37	50	No acute lesion	Perfusion MRI	No hypoperfusion	MR-angiography	No abnormality	yes	no
96	xx	xx.xx.1976	Transient ischemic attack	2	xx.xx.2015	22:49	38.6	0	0	1	yes	xx.xx.2015	08:00			Other hospital		Home	0	0	0	125	73	no	no	no	no	no	no		no	no	no		no	no	no	no	MRI	xx.xx.2015	00:32	103	No acute lesion	Perfusion MRI	No hypoperfusion	MR-angiography	No abnormality	yes	no
97	xx	xx.xx.1973	Transient ischemic attack	2	xx.xx.2015	10:50	42.2	0	0	0	yes	xx.xx.2015	08:00			Self referral	Other (taxi,self,relatives,friends...)	Home	0	2	0	140	76	no	no	no	no	no	no		no	no	no		no	no	no	yes	MRI	xx.xx.2015	12:28	98	No acute lesion	Perfusion MRI	No hypoperfusion	MR-angiography	No abnormality	yes	no
98	xx	xx.xx.1973	Ischemic stroke	1	xx.xx.2015	13:22	42	0	0	0	no	xx.xx.2015	19:01			General Practitioner	Other (taxi,self,relatives,friends...)	Home	0			115	65	no	no	no	no	no	no		no	no	no		no	no	no	no	MRI	xx.xx.2015	16:25	183	No acute lesion	Perfusion MRI	No hypoperfusion	MR-angiography	No abnormality	yes	no
99	xx	xx.xx.1964	Retinal infarct	4	xx.xx.2015	09:40	51.6	1	0	1	no	xx.xx.2015	12:01:00			General Practitioner	Other (taxi,self,relatives,friends...)	Home	0			165	80	no	no	no	no	no	no		no	no	no		no	no	no	no	MRI	xx.xx.2015	18:28	-912	No acute lesion	Perfusion MRI	Focal hypoperfusion with mismatch	MR-angiography	Stenosis 50-99% in suspected ischemic territory	yes	no
100	xx	xx.xx.1964	Ischemic stroke	1	xx.xx.2015	07:02	50.7	1	0	1	yes	xx.xx.2015	05:15			Emergency service (144)	Ambulance	Home	0	4	0	149	81	no	no	no	no	no	no		no	no	no		no	no	yes	no	MRI	xx.xx.2015	09:25	143	Ischemia	Perfusion MRI	Focal hypoperfusion with mismatch	MR-angiography	Occlusion in suspected ischemic territory	no	no
101	xx	xx.xx.1990	Ischemic stroke	1	xx.xx.2015	12:16	25.3	0	1	0	no	xx.xx.2015	14:01			General Practitioner	Other (taxi,self,relatives,friends...)	Home	0	4	0	130	75	no	no	no	no	no	no		no	no	no		no	no	no	no	MRI	xx.xx.2015	18:57	401	Ischemia	Perfusion MRI	Focal hypoperfusion without mismatch	MR-angiography	Occlusion in suspected ischemic territory	yes	no
102	xx	xx.xx.1966	Ischemic stroke	1	xx.xx.2015	08:29	48.7	1	0	1	wake up	xx.xx.2015	22:20	xx.xx.2015	07:01	General Practitioner	Ambulance	Home	0	4	0	135	90	no	no	no	no	no	no		no	no	no		no	no	no	no	MRI	xx.xx.2015	08:56	27	Ischemia	Perfusion MRI	Focal hypoperfusion with mismatch	MR-angiography	Occlusion in suspected ischemic territory	no	no
103	xx	xx.xx.1961	Ischemic stroke	1	xx.xx.2015	12:44	54.4	1	0	0	yes	xx.xx.2015	11:50			Emergency service (144)	Ambulance	Home	0	2	0	190	105	no	no	no	no	no	no		no	no	no		no	no	no	no	MRI	xx.xx.2015	13:12	28	Ischemia	Perfusion MRI	Focal hypoperfusion with mismatch	MR-angiography	No abnormality	no	no
104	xx	xx.xx.1980	Ischemic stroke	1	xx.xx.2015	13:01	35.5	0	0	0	no	xx.xx.2015	10:01:00			Emergency service (144)	Ambulance	Home	0	19	1	160	100	no	no	no	no	no	no		no	no	no		no	no	no	no	CT	xx.xx.2015	13:25	24	Ischemia	Perfusion CT	Focal hypoperfusion without mismatch	CT-angiography	Occlusion in suspected ischemic territory	no	no
105	xx	xx.xx.1975	Ischemic stroke	1	xx.xx.2015	09:26	40.6	0	0	1	wake up	xx.xx.2015	20:00	xx.xx.2015	08:00	Emergency service (144)	Helicopter	Home	0			126	70	no	no	no	no	no	no		no	no	no		no	no	no	no	CT	xx.xx.2015	09:49	23	Other finding	Perfusion CT	Focal hypoperfusion with mismatch	CT-angiography	No abnormality	yes	no
106	xx	xx.xx.1969	Ischemic stroke	1	xx.xx.2015	09:36	46	1	0	1	no	xx.xx.2015	08:01			General Practitioner	Ambulance	Home	0	5	0	171	102	no	no	no	no	no	no		no	no	no		no	yes	no	no	MRI	xx.xx.2015	10:01	25	Ischemia	Perfusion MRI	Focal hypoperfusion without mismatch	MR-angiography	No abnormality	no	no
107	xx	xx.xx.1971	Ischemic stroke	1	xx.xx.2015	13:25	44.5	0	0	1	yes	xx.xx.2015	11:00			Other hospital		Home	0	10	1	154	84	no	no	no	no	no	yes	2	no	no	no		no	no	no	no	CT (external)	xx.xx.2015	11:45:00		Ischemia	None		MR-angiography	Occlusion in suspected ischemic territory	no	no
108	xx	xx.xx.1961	Ischemic stroke	1	xx.xx.2015	17:32	54.1	1	0	1	yes	xx.xx.2015	12:30			Emergency service (144)	Ambulance	Home	0	1	0	155	110	no	no	no	no	no	no		no	no	no		no	no	no	no	MRI	xx.xx.2015	19:41	129	Ischemia	Perfusion MRI	Focal hypoperfusion with mismatch	MR-angiography	Occlusion in suspected ischemic territory	yes	no
109	xx	xx.xx.1965	Transient ischemic attack	2	xx.xx.2015	14:46	49.9	1	0	1	yes	xx.xx.2015	12:00			Self referral	Other (taxi,self,relatives,friends...)	Home	0	0	0	190	110	yes	no	no	no	no	no		no	no	no		no	no	no	no	MRI	xx.xx.2015	15:32	46	No acute lesion	Perfusion MRI	No hypoperfusion	MR-angiography	No abnormality	yes	no
110	xx	xx.xx.1963	Ischemic stroke	1	xx.xx.2015	13:51	52.5	1	0	0	no	xx.xx.2015	12:01			General Practitioner	Ambulance	Home		36	1	90	50	yes	no	no	no	no	no		no	no	no		yes	yes	no	no	CT	xx.xx.2015	14:39	48	Ischemia	None		CT-angiography	Occlusion in suspected ischemic territory	no	no
111	xx	xx.xx.1962	Transient ischemic attack	2	xx.xx.2015	14:38	53.1	1	0	0	yes	xx.xx.2015	12:30			General Practitioner	Ambulance	Home	0	1	0	148	59	no	no	no	no	no	no		no	no	no		no	yes	yes	no	MRI	xx.xx.2015	15:02	24	No acute lesion	Perfusion MRI	No hypoperfusion	MR-angiography	No abnormality	yes	no
112	xx	xx.xx.1972	Ischemic stroke	1	xx.xx.2015	16:59	43.7	0	0	0	no	xx.xx.2015	12:01			Other hospital		Home	0	5	0	174	105	no	no	no	no	no	no		no	no	no		no	yes	yes	no	MRI	xx.xx.2015	17:37	38	Ischemia	Perfusion MRI	Focal hypoperfusion without mismatch	MR-angiography	Stenosis 50-99% in suspected ischemic territory	yes	no
113	xx	xx.xx.1962	Ischemic stroke	1	xx.xx.2015	21:06	53.7	1	0	1	yes	xx.xx.2015	20:00			Emergency service (144)	Helicopter	Home	0			138	76	no	no	no	no	no	no		no	no	no		no	no	no	no	CT	xx.xx.2015	21:43	37	No acute lesion			CT-angiography		yes	no
114	xx	xx.xx.1974	Ischemic stroke	1	xx.xx.2015	17:51	41	0	0	1	no	xx.xx.2015	19:01			Emergency service (144)	Ambulance	Home		0	0	140	95	no	no	no	no	no	no		no	no	no		no	no	no	no	MRI	xx.xx.2015	21:22:00	211	Ischemia	Perfusion MRI	Focal hypoperfusion without mismatch	MR-angiography	Occlusion in suspected ischemic territory	yes	no
115	xx	xx.xx.1964	Ischemic stroke	1	xx.xx.2015	07:36	51.7	1	0	1	wake up	xx.xx.2015	02:00	xx.xx.2015	05:30	Other hospital		Home	0	18	1	144	84	no	no	no	no	no	no		no	no	no		no	no	no	no	MRI	xx.xx.2015	08:08	32	Ischemia	Perfusion MRI	Focal hypoperfusion with mismatch	MR-angiography	Occlusion in suspected ischemic territory	no	no
116	xx	xx.xx.1963	Ischemic stroke	1	xx.xx.2015	17:12	52.5	1	0	1	yes	xx.xx.2015	12:30			Other hospital		Home		12	1	115	62	no	yes	no	no	no	no		no	no	no		no	yes	no	no	CT	xx.xx.2015	17:58:00	46	Other finding	None		CT-angiography	Occlusion in suspected ischemic territory	no	no
117	xx	xx.xx.1968	Ischemic stroke	1	xx.xx.2015	16:15	47.4	1	0	1	yes	xx.xx.2015	15:45			Emergency service (144)	Ambulance	Home	0	0	0	119	81	no	no	no	no	no	no		no	no	no		no	no	no	no	MRI	xx.xx.2015	19:25	190	Ischemia with hemorrhagic transformation	Perfusion MRI	Focal hypoperfusion with mismatch	MR-angiography	Occlusion in suspected ischemic territory	yes	no
118	xx	xx.xx.1977	Ischemic stroke	1	xx.xx.2015	17:08	37.8	0	0	0	yes	xx.xx.2015	14:00			Other hospital		Home	0	3	0	100	72	no	no	no	no	no	no		no	no	no		no	no	no	no	MRI	xx.xx.2015	18:06	58	No acute lesion	Perfusion MRI	No hypoperfusion	MR-angiography	Stenosis 50-99% in suspected ischemic territory	yes	no
119	xx	xx.xx.1979	Ischemic stroke	1	xx.xx.2015	04:06	36.4	0	0	0	yes	xx.xx.2015	02:00			Emergency service (144)	Ambulance			36	1	135	75	yes	no	no	no	no	no		no	no	no		no	yes	no	no	CT	xx.xx.2015	04:20	14	No acute lesion	Perfusion CT	Focal hypoperfusion with mismatch	CT-angiography	Occlusion in suspected ischemic territory	no	no
120	xx	xx.xx.1963	Ischemic stroke	1	xx.xx.2015	16:30	52.4	1	0	1	yes	xx.xx.2015	14:15			Other hospital		Home	0	2	0	213	116	no	no	no	no	no	no		no	no	no		no	no	no	no	MRI	xx.xx.2015	18:56	146	Ischemia	Perfusion MRI	Focal hypoperfusion with mismatch	MR-angiography		yes	no
121	xx	xx.xx.1964	Ischemic stroke	1	xx.xx.2015	10:21	51.6	1	0	1	no	xx.xx.2015	08:01			General Practitioner	Other (taxi,self,relatives,friends...)	Home	1	1	0	125	80	no	no	no	no	no	no		no	no	no		no	no	no	no	MRI	xx.xx.2015	13:19	178	Ischemia	Perfusion MRI	No hypoperfusion	MR-angiography	No abnormality	yes	no
122	xx	xx.xx.1975	Ischemic stroke	1	xx.xx.2015	15:59	40.7	0	0	0	no	xx.xx.2015	08:01			Other hospital		Home	0	0	0	140	90	yes	yes	no	no	no	no		no	no	no		no	no	no	no	MRI (external)	xx.xx.2015	16:55:00		Ischemia	None		MR-angiography	Occlusion in suspected ischemic territory	yes	no
123	xx	xx.xx.1967	Ischemic stroke	1	xx.xx.2015	11:19	48	1	0	0	yes	xx.xx.2015	09:30			Emergency service (144)	Ambulance	Home	0	13	1	105	85	no	no	no	no	no	no		no	no	no		no	no	no	no	CT	xx.xx.2015	11:38	19	Other finding	Perfusion CT	Focal hypoperfusion with mismatch	CT-angiography	Occlusion in suspected ischemic territory	no	no
124	xx	xx.xx.1984	Ischemic stroke	1	xx.xx.2015	10:50	31.1	0	1	1	yes	xx.xx.2015	22:00			Emergency service (144)	Ambulance	Home	0	3	0	153	91	no	no	no	no	no	no		no	no	no		no	no	no	no	MRI	xx.xx.2015	11:17	27	Ischemia	Perfusion MRI	Focal hypoperfusion without mismatch	MR-angiography	No abnormality	yes	no
125	xx	xx.xx.1972	Ischemic stroke	1	xx.xx.2015	19:22	43.2	0	0	1	no	xx.xx.2015	08:01			Other hospital		Home	0	0	0	125	80	no	yes	no	no	no	no		no	no	no		no	no	yes	no	MRI	xx.xx.2015	11:42	980	Ischemia with hemorrhagic transformation	Perfusion MRI	No hypoperfusion	MR-angiography		yes	no
126	xx	xx.xx.1966	Ischemic stroke	1	xx.xx.2015	09:14	48.8	1	0	1	yes	xx.xx.2015	05:00			Other hospital		Home	0	1	0	160	58	no	no	no	no	no	no		no	no	no		no	no	no	no	MRI	xx.xx.2015	11:40	146	Other finding	Perfusion MRI	Focal hypoperfusion without mismatch	MR-angiography	Stenosis 50-99% in suspected ischemic territory	no	no
127	xx	xx.xx.1966	Ischemic stroke	1	xx.xx.2015	19:15	48.9	1	0	1	yes	xx.xx.2015	18:00			Self referral	Other (taxi,self,relatives,friends...)	Home	0	1	0	110	72	no	no	no	no	no	no		no	no	no		no	yes	no	no	MRI	xx.xx.2015	22:45	210	No acute lesion	Perfusion MRI	No hypoperfusion	MR-angiography	No abnormality	yes	no
128	xx	xx.xx.1974	Ischemic stroke	1	xx.xx.2015	17:15	41.3	0	0	1	no	xx.xx.2015	12:01			Self referral	Other (taxi,self,relatives,friends...)	Home	0	1	0	125	80	no	no	no	no	no	no		no	no	no		no	no	no	no	MRI	xx.xx.2015	20:04	169	Ischemia	Perfusion MRI	Focal hypoperfusion without mismatch	MR-angiography	Occlusion in suspected ischemic territory	yes	no
129	xx	xx.xx.1972	Ischemic stroke	1	xx.xx.2015	09:39	42.9	0	0	1	yes	xx.xx.2015	06:30			Other hospital		Home	0	1	0	177	97	no	no	no	no	no	no		no	no	no		no	no	no	no	MRI	xx.xx.2015	10:15	36	Other finding	Perfusion MRI	Focal hypoperfusion with mismatch	MR-angiography	Stenosis 50-99% in suspected ischemic territory	no	no
130	xx	xx.xx.1975	Ischemic stroke	1	xx.xx.2015	14:49	40.5	0	0	0	yes	xx.xx.2015	09:45			Other hospital		Home	0	3	0	124	73	no	no	no	no	no	no		no	no	no		no	no	no	no	MRI	xx.xx.2015	15:10:00	21	Ischemia	Perfusion MRI	Focal hypoperfusion with mismatch	MR-angiography	No abnormality	no	no
131	xx	xx.xx.1972	Ischemic stroke	1	xx.xx.2015	14:55	43.8	0	0	1	yes	xx.xx.2015	13:50			Emergency service (144)	Ambulance	Home	0	2	0	148	105	no	no	no	no	no	no		no	no	no		no	no	no	no	MRI	xx.xx.2015	15:56	61	Ischemia	Perfusion MRI	Focal hypoperfusion without mismatch	MR-angiography	Occlusion in suspected ischemic territory	yes	no
132	xx	xx.xx.1968	Transient ischemic attack	2	xx.xx.2015	11:46	47.5	1	0	1	no	xx.xx.2015	08:01			General Practitioner	Other (taxi,self,relatives,friends...)	Home	0	0	0	195	110	no	no	no	no	no	no		no	no	no		no	no	no	no	MRI	xx.xx.2015	13:55	129	No acute lesion	Perfusion MRI	No hypoperfusion	MR-angiography	Stenosis 50-99% in suspected ischemic territory	no	no
133	xx	xx.xx.1960	Transient ischemic attack	2	xx.xx.2015	19:55	55	1	0	1	yes	xx.xx.2015	17:15			Emergency service (144)	Ambulance	Home	0	3	0	154	102	no	no	no	no	no	yes	1.2	no	no	no		no	no	no	no	CT	xx.xx.2015	21:28	93	No acute lesion	Perfusion CT	No hypoperfusion	CT-angiography	No abnormality	no	yes
134	xx	xx.xx.1967	Ischemic stroke	1	xx.xx.2015	10:18	48.7	1	0	1	no	xx.xx.2015	06:35			Other hospital		Home	0	18	1	181	97	no	no	no	no	no	no		no	no	no		no	no	no	no	MRI	xx.xx.2015	10:47	29	Ischemia	Perfusion MRI	Focal hypoperfusion with mismatch	CT-angiography	Occlusion in suspected ischemic territory	no	no
135	xx	xx.xx.1961	Ischemic stroke	1	xx.xx.2015	13:59	53.9	1	0	1	yes	xx.xx.2015	08:15			General Practitioner	Ambulance	Home	2	2	0	182	137	no	no	no	no	no	no		no	no	no		no	no	no	no	MRI	xx.xx.2015	14:27	28	Ischemia	Perfusion MRI	No hypoperfusion	MR-angiography	No abnormality	yes	no
136	xx	xx.xx.1965	Transient ischemic attack	2	xx.xx.2015	01:34	50.5	1	0	0	yes	xx.xx.2015	21:00			Other hospital		Home	0	2	0	126	70	no	no	no	no	no	no		no	no	no		no	no	no	no	MRI	xx.xx.2015	02:02	28	No acute lesion	Perfusion MRI	No hypoperfusion	MR-angiography	No abnormality	no	no
137	xx	xx.xx.1963	Transient ischemic attack	2	xx.xx.2015	15:16	52.7	1	0	0	yes	xx.xx.2015	06:00			General Practitioner	Ambulance	Home	0	0	0	125	55	no	no	no	no	no	no		no	no	no	no	no	no	no	no	MRI	xx.xx.2015	18:09	173		Perfusion MRI	No hypoperfusion	MR-angiography	No abnormality	yes	no
138	xx	xx.xx.1972	Ischemic stroke	1	xx.xx.2015	20:16	43.6	0	0	0	yes	xx.xx.2015	14:45			Other hospital		Home	0	1	0	115	65	no	no	no	no	no	no		no	no	no	no	no	no	no	no	MRI	xx.xx.2015	01:36	320		None		MR-angiography	No abnormality	no	no
139	xx	xx.xx.1995	Ischemic stroke	1	xx.xx.2015	17:07	20.8	0	1	0	yes	xx.xx.2015	16:20			Emergency service (144)	Helicopter	Home	1	1	0	113	74	no	no	no	no	no	no		no	no	no		no	yes	no	no	CT	xx.xx.2015	18:33	86	Other finding	Perfusion CT	Focal hypoperfusion without mismatch	CT-angiography	Occlusion in suspected ischemic territory	no	no
140	xx	xx.xx.1965	Ischemic stroke	1	xx.xx.2015	18:22:00	50.1	1	0	1	yes	xx.xx.2015	17:30			Emergency service (144)	Ambulance	Home		12	1	153	83	no	no	no	no	no	yes	1	no	no	no		no	no	yes	no	MRI	xx.xx.2015	19:08	46	Ischemia	Perfusion MRI	Focal hypoperfusion with mismatch	MR-angiography	Occlusion in suspected ischemic territory	no	no
141	xx	xx.xx.1961	Transient ischemic attack	2	xx.xx.2015	12:30	54.5	1	0	1	yes	xx.xx.2015	09:00			Self referral	Other (taxi,self,relatives,friends...)	Home	0	7	1	165	97	no	no	no	no	no	no		no	no	no	no	no	no	no	no	CT	xx.xx.2015	12:48	18		Perfusion CT	No hypoperfusion	CT-angiography	No abnormality	no	no
142	xx	xx.xx.1970	Transient ischemic attack	2	xx.xx.2015	19:19	45.6	1	0	1	yes	xx.xx.2015	16:00			Self referral	Other (taxi,self,relatives,friends...)	Home	0	1	0	159	85	no	no	no	no	no	yes	2.1	no	no	no	no	no	yes	yes	no	MRI	xx.xx.2015	19:57	38		Perfusion MRI	Focal hypoperfusion without mismatch	MR-angiography	Stenosis 50-99% in suspected ischemic territory	no	yes
143	xx	xx.xx.1964	Ischemic stroke	1	xx.xx.2015	13:50	50.9	1	0	0	no	xx.xx.2015	09:30			Other hospital		Home	4	9	1	113	50	no	no	no	no	no	no		no	no	no		no	yes	no	no	CT	xx.xx.2015	14:14	24	Other finding	Perfusion CT	Focal hypoperfusion without mismatch	CT-angiography	Occlusion in suspected ischemic territory	no	no
144	xx	xx.xx.1968	Transient ischemic attack	2	xx.xx.2015	20:58	47.3	1	0	1	wake up	xx.xx.2015	11:00	xx.xx.2015	13:15	Other hospital		Home	0	1	0	149	113	yes	no	no	no	no	no		no	no	no	no	no	no	yes	no	MRI	xx.xx.2015	22:24	86		Perfusion MRI	No hypoperfusion	MR-angiography	No abnormality	yes	no
145	xx	xx.xx.1962	Ischemic stroke	1	xx.xx.2015	16:34	53	1	0	1	yes	xx.xx.2015	14:05			Other hospital		Home	0	17	1	161	88	no	no	no	no	no	no		no	no	no		no	no	no	no	MRI	xx.xx.2015	17:02	28	Ischemia	Perfusion MRI	Focal hypoperfusion with mismatch	CT-angiography	Occlusion in suspected ischemic territory	no	no
146	xx	xx.xx.1962	Ischemic stroke	1	xx.xx.2015	23:00	53.3	1	0	1	yes	xx.xx.2015	18:30			Other hospital		Home	0	36	1	125	70	no	no	no	no	no	no		no	no	no	no	no	no	no	no	CT	xx.xx.2015	23:27	27		None		None		yes	yes
147	xx	xx.xx.1969	Ischemic stroke	1	xx.xx.2015	10:28	46.5	1	0	1	yes	xx.xx.2015	09:25			Other hospital		Home	0	1	0	156	94	no	no	no	no	no	no		no	no	no	no	no	no	no	no	MRI	xx.xx.2015	10:49	21		Perfusion MRI	Focal hypoperfusion without mismatch	MR-angiography	No abnormality	no	no
148	xx	xx.xx.1964	Ischemic stroke	1	xx.xx.2015	10:34	51.7	1	0	0	yes	xx.xx.2015	10:00			Emergency service (144)	Ambulance	Home	0	2	0	239	129	no	no	no	no	no	no		no	no	no	no	no	no	no	yes	MRI	xx.xx.2015	13:42	188		Perfusion MRI	Focal hypoperfusion without mismatch	MR-angiography	Stenosis 50-99% in suspected ischemic territory	no	no
149	xx	xx.xx.1988	Transient ischemic attack	2	xx.xx.2015	21:52	27	0	1	0	no	xx.xx.2015	12:01:00			Other hospital		Home	0	1	0	147	95	no	no	no	no	no	no		no	no	no	no	no	no	no	no	MRI (external)	xx.xx.2015	16:47:00			None		MR-angiography	Vascular source of bleeding	yes	no
150	xx	xx.xx.1971	Ischemic stroke	1	xx.xx.2015	15:35	44.9	0	0	1	yes	xx.xx.2015	12:30			Other hospital		Home	0	1	0	130	90	no	no	no	no	no	no		no	no	no	no	no	no	yes	no	MRI	xx.xx.2015	16:44	69		Perfusion MRI	No hypoperfusion	MR-angiography	No abnormality	yes	no
151	xx	xx.xx.1970	Ischemic stroke	1	xx.xx.2015	15:15	45.7	1	0	0	wake up	xx.xx.2015	22:22	xx.xx.2015	12:01	Self referral	Other (taxi,self,relatives,friends...)	Home	0	0	0	105	65	no	no	no	no	no	no		no	no	no	no	no	no	no	no	MRI	xx.xx.2015	21:20	365		None		MR-angiography		no	yes
152	xx	xx.xx.1969	Ischemic stroke	1	xx.xx.2015	13:56	46.1	1	0	0	wake up	xx.xx.2015	22:22	xx.xx.2015	10:30	Other hospital		Home	1	0	0	128	64	no	no	no	no	no	no		no	no	no	no	no	no	no	no	CT	xx.xx.2015	14:11	15		Perfusion CT	No hypoperfusion	CT-angiography	No abnormality	yes	no
153	xx	xx.xx.1983	Ischemic stroke	1	xx.xx.2015	21:02	32	0	1	1	yes	xx.xx.2015	07:30			Self referral	Other (taxi,self,relatives,friends...)	Home	0	7	1	139	86	yes	no	no	no	no	no		no	no	no	no	no	yes	no	no	MRI	xx.xx.2015	21:56	54		Perfusion MRI	Focal hypoperfusion without mismatch	MR-angiography	No abnormality	yes	no
154	xx	xx.xx.1966	Ischemic stroke	1	xx.xx.2015	18:34	49.9	1	0	0	yes	xx.xx.2015	17:30			Self referral	Other (taxi,self,relatives,friends...)	Home	0	1	0	125	60	no	no	no	no	no	no		no	no	no		no	no	no	no	MRI	xx.xx.2015	19:29	55	Ischemia	Perfusion MRI	Focal hypoperfusion without mismatch	MR-angiography	Occlusion in suspected ischemic territory	no	no
155	xx	xx.xx.1968	Ischemic stroke	1	xx.xx.2015	19:15	47.5	1	0	1	yes	xx.xx.2015	18:40			Emergency service (144)	Ambulance	Home	0	1	0	130	65	no	no	no	no	no	no		no	no	no	no	no	no	no	no	MRI	xx.xx.2015	19:45	30		Perfusion MRI	No hypoperfusion	MR-angiography	No abnormality	yes	no
156	xx	xx.xx.1985	Transient ischemic attack	2	xx.xx.2015	00:08	30.3	0	1	0	wake up	xx.xx.2015	22:22	xx.xx.2015	22:01	Other hospital		Home	1	1	0	118	73	yes	no	no	no	no	no		no	no	no	no	no	no	no	no	CT (external)	xx.xx.2015	20:57:00					None		no	no
157	xx	xx.xx.1987	Ischemic stroke	1	xx.xx.2015	13:55	28.5	0	1	0	yes	xx.xx.2015	12:40			Emergency service (144)	Ambulance	Home	0	14	1	120	80	no	no	no	no	no	no		no	no	no		no	no	no	yes	MRI	xx.xx.2015	14:19	24	Ischemia	Perfusion MRI	Focal hypoperfusion without mismatch	MR-angiography	Occlusion in suspected ischemic territory	no	no
158	xx	xx.xx.1975	Transient ischemic attack	2	xx.xx.2015	21:09	40.2	0	0	1	yes	xx.xx.2015	18:00			Other hospital		Home	0	0	0	108	67	no	no	no	no	no	no		no	no	no	no	no	no	no	no	MRI	xx.xx.2015	21:58	49		Perfusion MRI	No hypoperfusion	MR-angiography	No abnormality	no	no
159	xx	xx.xx.1961	Ischemic stroke	1	xx.xx.2015	10:43	54.4	1	0	0	no	xx.xx.2015	07:01:00			Emergency service (144)	Ambulance	Home	2			119	76	no	no	no	no	no	no		no	no	no	no	no	no	no	no	CT	xx.xx.2015	21:16	633		None		None		no	no
160	xx	xx.xx.1962	Ischemic stroke	1	xx.xx.2015	12:33	53.6	1	0	1	yes	xx.xx.2015	11:30			Emergency service (144)	Ambulance	Home	0	10	1	177	89	no	no	no	no	no	no		no	no	no	no	no	no	no	no	MRI	xx.xx.2015	13:07	34		Perfusion MRI	No hypoperfusion	MR-angiography	No abnormality	yes	no
161	xx	xx.xx.1961	Ischemic stroke	1	xx.xx.2015	19:32	54.1	1	0	1	yes	xx.xx.2015	15:00			Self referral	Other (taxi,self,relatives,friends...)	Home	0	3	0	146	91	yes	no	no	no	no	no		no	no	no	no	no	yes	yes	no	MRI	xx.xx.2015	20:08	36		Perfusion MRI	No hypoperfusion	MR-angiography	No abnormality	no	no
162	xx	xx.xx.1964	Ischemic stroke	1	xx.xx.2015	19:04	51.2	1	0	0	wake up	xx.xx.2015	22:22	xx.xx.2015	11:00	Self referral	Other (taxi,self,relatives,friends...)	Home	0	3	0	164	84	no	no	no	no	no	no		no	no	no	no	no	no	no	no	MRI	xx.xx.2015	21:30	146		Perfusion MRI	Focal hypoperfusion with mismatch	MR-angiography	Occlusion in suspected ischemic territory	yes	no
163	xx	xx.xx.1979	Ischemic stroke	1	xx.xx.2015	18:05	36.6	0	0	0	yes	xx.xx.2015	11:00			Other hospital		Home	0	3	0	141	92	no	no	no	no	no	no		no	no	no	no	no	no	no	no	MRI	xx.xx.2015	20:02	117		Perfusion MRI	Focal hypoperfusion without mismatch	MR-angiography	Occlusion in suspected ischemic territory	no	no
164	xx	xx.xx.1968	Ischemic stroke	1	xx.xx.2015	11:55	47	1	0	0	wake up	xx.xx.2015	23:30	xx.xx.2015	09:01	Emergency service (144)	Ambulance	Home	0	8	1	155	120	no	no	no	no	no	no		no	no	no	no	no	no	no	no	MRI	xx.xx.2015	12:28	33		Perfusion MRI	Focal hypoperfusion without mismatch	MR-angiography	Occlusion in suspected ischemic territory	no	no
165	xx	xx.xx.1962	Ischemic stroke	1	xx.xx.2015	15:26	53.9	1	0	1	yes	xx.xx.2015	12:00			Self referral	Other (taxi,self,relatives,friends...)	Home	0	3	0	125	71	no	no	no	no	no	yes	1.2	no	no	no	no	no	yes	no	no	MRI	xx.xx.2015	16:08	42		Perfusion MRI	Focal hypoperfusion with mismatch	MR-angiography	No abnormality	no	no
166	xx	xx.xx.1971	Ischemic stroke	1	xx.xx.2015	11:36	44.8	0	0	0	yes	xx.xx.2015	09:20			Other hospital		Home		18	1	130	80	no	no	no	no	no	no		no	no	no		no	yes	no	no	CT (external)	xx.xx.2015	10:09:00		Other finding	None		CT-angiography	Occlusion in suspected ischemic territory	no	no
167	xx	xx.xx.1963	Ischemic stroke	1	xx.xx.2015	15:19	52.7	1	0	0	no	xx.xx.2015	12:01:00			Emergency service (144)	Ambulance	Home	1	0	0	195	100	no	no	no	no	no	no		no	no	no	no	no	yes	no	no	MRI	xx.xx.2015	16:40	81		Perfusion MRI	Focal hypoperfusion with mismatch	MR-angiography	Occlusion in suspected ischemic territory	yes	no
168	xx	xx.xx.1976	Ischemic stroke	1	xx.xx.2015	03:05	39.3	0	0	0	wake up	xx.xx.2015	20:30	xx.xx.2015	22:00	Other hospital		Home	0	6	1	200	135	no	no	no	no	no	no		no	no	no	no	no	no	no	no	MRI	xx.xx.2015	03:27:00	22		None		MR-angiography	No abnormality	yes	no
169	xx	xx.xx.1968	Ischemic stroke	1	xx.xx.2015	09:01	47.9	1	0	1	wake up	xx.xx.2015	23:00	xx.xx.2015	03:00	General Practitioner	Ambulance	Home	0	3	0	177	109	no	no	no	no	no	no		no	no	no	no	no	no	no	no	CT	xx.xx.2015	09:30	29		None		CT-angiography	Occlusion in suspected ischemic territory	yes	no
170	xx	xx.xx.1964	Ischemic stroke	1	xx.xx.2015	13:24	51.9	1	0	1	yes	xx.xx.2015	12:00			Emergency service (144)	Ambulance	Home	0	5	0	155	104	yes	no	no	no	no	no		no	no	no		no	yes	no	no	MRI	xx.xx.2015	13:47	23	Ischemia	Perfusion CT	Focal hypoperfusion with mismatch	MR-angiography	Occlusion in suspected ischemic territory	no	no
171	xx	xx.xx.1968	Transient ischemic attack	2	xx.xx.2015	18:14	47.7	1	0	0	yes	xx.xx.2015	22:22			Other hospital		Home	0	1	0	148	85	no	no	no	no	no	no		yes	no	no	no	no	no	no	no	CT	xx.xx.2015	23:37	323		Perfusion MRI	No hypoperfusion	CT-angiography	No abnormality	no	no
172	xx	xx.xx.1973	Ischemic stroke	1	xx.xx.2015	18:08	42.9	0	0	1	yes	xx.xx.2015	11:30			Emergency service (144)	Ambulance	Home	0	1	0	104	62	no	no	no	no	no	no		no	no	no	no	no	no	no	no	MRI	xx.xx.2015	18:55	47		Perfusion CT	No hypoperfusion	MR-angiography	No abnormality	yes	no
173	xx	xx.xx.1966	Ischemic stroke	1	xx.xx.2015	17:30	49.8	1	0	1	yes	xx.xx.2015	14:00			Other hospital		Home	0	4	0	171	73	no	no	no	no	no	yes	2.3	no	no	no		no	yes	yes	no	CT	xx.xx.2015	18:00:00	30	Other finding	Perfusion CT	Focal hypoperfusion without mismatch	CT-angiography	Occlusion in suspected ischemic territory	yes	no
174	xx	xx.xx.1965	Ischemic stroke	1	xx.xx.2016	19:27	50.5	1	0	0	yes	xx.xx.2016	18:00			Emergency service (144)	Ambulance	Home	0	0	0	170	85	no	no	no	no	no	no		no	no	no		no	no	no	no	MRI	xx.xx.2016	20:38	71	Ischemia	Perfusion MRI	No hypoperfusion	MR-angiography	No abnormality	yes	no
175	xx	xx.xx.1972	Transient ischemic attack	2	xx.xx.2016	20:57	43.4	0	0	1	yes	xx.xx.2016	19:30			Self referral	Other (taxi,self,relatives,friends...)	Home	0	1	0	169	116	yes	no	no	no	no	no		no	no	no		no	yes	no	no	MRI	xx.xx.2016	21:55	58	Other finding	Perfusion MRI	No hypoperfusion	MR-angiography	No abnormality	no	no
176	xx	xx.xx.1963	Transient ischemic attack	2	xx.xx.2016	07:16	52.4	1	0	0	yes	xx.xx.2016	03:30			Other hospital		Home	0	0	0	130	53	no	no	no	no	no	no		no	no	no		no	yes	no	yes	MRI	xx.xx.2016	09:35:00	139	No acute lesion	Perfusion CT	No hypoperfusion	CT-angiography	No abnormality	no	no
177	xx	xx.xx.1968	Transient ischemic attack	2	xx.xx.2016	14:55	47.6	1	0	0	yes	xx.xx.2016	12:00			General Practitioner	Other (taxi,self,relatives,friends...)	Home	0	0	0	153	92	no	no	no	no	no	no		no	no	no		no	no	no	no	MRI	xx.xx.2016	16:12	77	No acute lesion	Perfusion MRI	No hypoperfusion	MR-angiography	No abnormality	yes	no
178	xx	xx.xx.1964	Ischemic stroke	1	xx.xx.2016	06:45	51.9	1	0	1	wake up	xx.xx.2016	22:22:00	xx.xx.2016	08:01:00	In-hospital event		Home	1					yes	yes	no	no	no	no		no	no	no		yes	yes	yes	no	MRI	xx.xx.2016	15:30	6285	Ischemia	Perfusion MRI	No hypoperfusion	MR-angiography	No abnormality	no	no
179	xx	xx.xx.1967	Ischemic stroke	1	xx.xx.2016	18:39	48.7	1	0	1	no	xx.xx.2016	08:01:00			Other hospital		Home	2	0	0	170	104	no	no	no	no	no	no		no	no	no		no	no	no	no	MRI	xx.xx.2016	21:36:00	177	Ischemia	Perfusion MRI	Focal hypoperfusion without mismatch	MR-angiography	Stenosis 50-99% in suspected ischemic territory	yes	no
180	xx	xx.xx.1964	Ischemic stroke	1	xx.xx.2016	08:19	51.7	1	0	1	wake up	xx.xx.2016	22:00	xx.xx.2016	06:30	Emergency service (144)	Ambulance	Home	0	21	1	107	64	no	no	no	no	no	no		no	no	no		no	no	no	no	CT	xx.xx.2016	19:01	-798	Ischemia	Perfusion CT	Focal hypoperfusion with mismatch	CT-angiography	Occlusion in suspected ischemic territory	no	no
181	xx	xx.xx.1975	Ischemic stroke	1	xx.xx.2016	22:36	40.4	0	0	1	yes	xx.xx.2016	18:00			Self referral	Other (taxi,self,relatives,friends...)	Home	0	0	0	145	90	no	no	no	no	no	no		no	no	no		no	no		no	MRI	xx.xx.2016	01:01	145	Ischemia	Perfusion MRI	No hypoperfusion	MR-angiography	No abnormality	yes	no
182	xx	xx.xx.1964	Ischemic stroke	1	xx.xx.2016	17:41	51.8	1	0	0	no	xx.xx.2016	11:01:00			Other hospital		Home	0	7	1	166	134	no	no	no	no	no	no		no	no	no		no	no	no	no	MRI	xx.xx.2016	18:07	26	Ischemia	Perfusion MRI	Focal hypoperfusion without mismatch	MR-angiography	No abnormality	yes	no
183	xx	xx.xx.1979	Ischemic stroke	1	xx.xx.2016	15:22	36.4	0	0	1	no	xx.xx.2015	12:01:00			General Practitioner	Other (taxi,self,relatives,friends...)	Home	0	2	0	130	95	no	no	no	no	no	no		no	no	no		no	no	no	no	MRI	xx.xx.2016	22:27	425	Ischemia	Perfusion MRI	Focal hypoperfusion without mismatch	MR-angiography	No abnormality	no	no
184	xx	xx.xx.1973	Ischemic stroke	1	xx.xx.2016	19:24	42.9	0	0	1	yes	xx.xx.2016	15:30			Other hospital		Home		0	0	165	95	yes	no	no	no	no	no		no	no	no		no	no	yes	no	MRI	xx.xx.2016	19:42	18	Ischemia	Perfusion MRI	Focal hypoperfusion without mismatch	MR-angiography	Occlusion in suspected ischemic territory	no	no
185	xx	xx.xx.1963	Transient ischemic attack	2	xx.xx.2016	14:49	52.9	1	0	0	yes	xx.xx.2016	10:00			Emergency service (144)	Other (taxi,self,relatives,friends...)	Home	0	0	0	145	65	no	no	no	no	no	no		no	no	no		no	no	no	no	MRI	xx.xx.2016	18:30	221	No acute lesion	Perfusion MRI	No hypoperfusion	MR-angiography	No abnormality	no	no
186	xx	xx.xx.1970	Ischemic stroke	1	xx.xx.2016	10:41	45.7	1	0	1	no	xx.xx.2016	08:01:00			General Practitioner	Other (taxi,self,relatives,friends...)	Home	1	1	0	130	65	no	no	no	no	no	yes	2.8	no	no	no		no	no	no	no	MRI	xx.xx.2016	12:15	94	Ischemia	Perfusion MRI	Focal hypoperfusion without mismatch	MR-angiography	No abnormality	no	no
187	xx	xx.xx.1961	Ischemic stroke	1	xx.xx.2016	13:19	54.3	1	0	1	wake up	xx.xx.2016	22:22:00	xx.xx.2016	08J:01	Other Stroke Unit or Stroke Center	Ambulance	Home	0	9	1	177	111	yes	no	no	no	no	no		no	no	no		no	no	yes	no	MRI	xx.xx.2016	14:12	53	Ischemia with hemorrhagic transformation	Perfusion MRI	Focal hypoperfusion without mismatch	CT-angiography	Occlusion in suspected ischemic territory	no	no
188	xx	xx.xx.1970	Ischemic stroke	1	xx.xx.2016	20:44	45.7	1	0	1	yes	xx.xx.2016	19:30			Emergency service (144)	Ambulance	Home	0	0	0	164	81	no	no	no	no	no	no		no	no	no		no	no	no	no	MRI	xx.xx.2016	21:50	66	Ischemia	Perfusion MRI	No hypoperfusion	None		yes	no
189	xx	xx.xx.1979	Transient ischemic attack	1	xx.xx.2016	00:18	37	0	0	1	yes	xx.xx.2016	08:30			Other hospital		Home	0	5	0	130	70	yes	no	no	no	no	no		no	no	no		no	no	no	no	MRI	xx.xx.2016	01:01	43	No acute lesion	Perfusion MRI	No hypoperfusion	MR-angiography	No abnormality	no	no
190	xx	xx.xx.1975	Ischemic stroke	1	xx.xx.2016	21:49	41	0	0	1	no	xx.xx.2016	18:01:00			Emergency service (144)	Ambulance	Home	0	20	1	137	88	no	no	no	no	no	no		no	no	no		no	no	no	no	CT	xx.xx.2016	22:03	14	Ischemia	Perfusion MRI	Focal hypoperfusion with mismatch	MR-angiography	Occlusion in suspected ischemic territory	no	no
191	xx	xx.xx.1961	Ischemic stroke	1	xx.xx.2016	10:47	54.3	1	0	1	yes	xx.xx.2016	09:10			Emergency service (144)	Ambulance	Home	0	2	0	155	97	no	no	no	no	no	no		no	no	no		no	no	no	no	MRI	xx.xx.2016	11:28	41	Ischemia	Perfusion MRI	Focal hypoperfusion without mismatch	MR-angiography	Occlusion in suspected ischemic territory	no	no
192	xx	xx.xx.1970	Ischemic stroke	1	xx.xx.2016	11:20	45.9	1	0	1	yes	xx.xx.2016	09:45			Emergency service (144)	Ambulance	Home	0	16	1	141	98	no	no	no	no	no	no		no	no	no		no	no	no	no	MRI	xx.xx.2016	11:40	20	Ischemia	Perfusion MRI	Focal hypoperfusion without mismatch	MR-angiography	muliple vessel irregularities	no	no
193	xx	xx.xx.1982	Ischemic stroke	1	xx.xx.2016	23:35	33.2	0	1	1	yes	xx.xx.2016	18:50			Emergency service (144)	Ambulance	Home	0	1	0	167	113	no	no	no	no	no	no		no	no	no		no	yes	no	no	CT (external)	xx.xx.2016	20:33:00		No acute lesion	None		CT-angiography	No abnormality	no	no
194	xx	xx.xx.1985	Transient ischemic attack	1	xx.xx.2016	20:46	30.9	0	1	1	no	xx.xx.2016	13:01:00			Emergency service (144)	Ambulance	Home	0	0	0	138	102	no	no	no	no	no	no		no	no	no		no	no	no	no	MRI	xx.xx.2016	22:44	118	No acute lesion	Perfusion MRI	No hypoperfusion	MR-angiography	No abnormality	no	no
195	xx	xx.xx.1965	Ischemic stroke	1	xx.xx.2016	14:06	51	1	0	0	yes	xx.xx.2016	13:00			Emergency service (144)	Ambulance	Home	0	5	0	130	75	no	no	no	no	no	no		no	no	no		no	no	no	no	MRI	xx.xx.2016	14:24	18	Ischemia	Perfusion MRI	Focal hypoperfusion with mismatch	MR-angiography	Occlusion in suspected ischemic territory	no	no
196	xx	xx.xx.1964	Ischemic stroke	1	xx.xx.2016	05:37	51.5	1	0	1	no	xx.xx.2016	03:30			Emergency service (144)	Ambulance	Home	0	16	1	154	97	yes	no	no	no	no	no		no	no	no		no	yes	no	no	MRI	xx.xx.2016	06:19	42	Ischemia	Perfusion MRI	Focal hypoperfusion with mismatch	MR-angiography	Occlusion in suspected ischemic territory	yes	no
197	xx	xx.xx.1962	Ischemic stroke	1	xx.xx.2016	09:31	53.5	1	0	1	no	xx.xx.2016	07:01:00			Emergency service (144)	Ambulance	Home	1	15	1	158	91	yes	no	no	no	no	no		no	no	no		no	yes	no	no	MRI	xx.xx.2016	09:51	20	Ischemia	Perfusion MRI	Focal hypoperfusion with mismatch	MR-angiography	Occlusion in suspected ischemic territory	no	no
198	xx	xx.xx.1971	Ischemic stroke	1	xx.xx.2016	22:34	44.4	0	0	0	yes	xx.xx.2016	20:15			Emergency service (144)	Ambulance	Home	0	5	0	130	70	no	no	no	no	no	no		no	no	no		no	no	no	no	MRI	xx.xx.2016	23:00	26	Ischemia	Perfusion MRI	Focal hypoperfusion without mismatch	MR-angiography	Stenosis 50-99% in suspected ischemic territory	yes	no
199	xx	xx.xx.1963	Ischemic stroke	1	xx.xx.2016	17:11	52.3	1	0	0	yes	xx.xx.2016	11:00			Other hospital		Home	0	8	1	166	83	no	no	no	no	no	no		no	no	no		no	yes	no	no	MRI	xx.xx.2016	17:30	19	Ischemia	Perfusion MRI	Focal hypoperfusion with mismatch	MR-angiography	Occlusion in suspected ischemic territory	yes	no
200	xx	xx.xx.1971	Ischemic stroke	1	xx.xx.2016	04:34	44.2	0	0	1	yes	xx.xx.2016	00:15			Other hospital		Home	0	5	0	105	81	no	no	no	no	no	no		no	no	no		no	no	no	no	CT	xx.xx.2016	05:07	33	Ischemia	None		CT-angiography	Occlusion in suspected ischemic territory	yes	no
201	xx	xx.xx.1967	Ischemic stroke	1	xx.xx.2016	23:27	48.5	1	0	1	yes	xx.xx.2016	20:30			Other hospital		Home	0	7	1	112	80	no	no	no	no	no	no		no	no	no		no	yes	no	no	MRI	xx.xx.2016	23:49	22	Ischemia	Perfusion CT	Focal hypoperfusion with mismatch	CT-angiography	Occlusion in suspected ischemic territory	no	no
202	xx	xx.xx.1986	Transient ischemic attack	2	xx.xx.2016	20:47	29.3	0	1	0	yes	xx.xx.2016	16:00			Other hospital		Home	0			145	103	no	no	no	no	no	no		no	no	no		no	no	no	no	MRI (external)	xx.xx.2016	18:16:00		No acute lesion			MR-angiography	Stenosis 50-99% in suspected ischemic territory	yes	yes
203	xx	xx.xx.1987	Ischemic stroke	1	xx.xx.2016	18:45	28.5	0	1	1	no	xx.xx.2016	08:01:00			Self referral		Home	0	4	0			yes	no	no	no	no	yes	3.4	no	no	no		no	yes	no	no	CT	xx.xx.2016	19:39	54	No acute lesion	Perfusion MRI	Focal hypoperfusion without mismatch	MR-angiography	No abnormality	no	no
204	xx	xx.xx.1962	Transient ischemic attack	2	xx.xx.2016	12:45	54	1	0	1	no	xx.xx.2016	09:01:00			Emergency service (144)	Ambulance	Home	0	1	0	150	100	no	no	no	no	no	no		no	no	no		no	yes	no	no	MRI	xx.xx.2016	13:03	18	No acute lesion	Perfusion MRI	No hypoperfusion	MR-angiography	No abnormality	yes	no
205	xx	xx.xx.1979	Ischemic stroke	1	xx.xx.2016	06:45	37.1	0	0	1	no	xx.xx.2016	22:22			Other hospital		Home		6	1	166	93	no	no	no	no	no	no		no	no	no		no	no	no	no	CT	xx.xx.2016	06:59	14	Ischemia	None		CT-angiography	Occlusion in suspected ischemic territory	yes	no
206	xx	xx.xx.1961	Ischemic stroke	1	xx.xx.2016	10:25	54.7	1	0	1	no	xx.xx.2016	18:01:00			Other hospital		Home	3	8	1	155	91	no	yes	no		no	no		no	no	no		no	yes	yes	no	CT	xx.xx.2016	13:37	192	Ischemia	Perfusion CT	Focal hypoperfusion with mismatch	CT-angiography	Occlusion in suspected ischemic territory	no	no
207	xx	xx.xx.1984	Ischemic stroke	1	xx.xx.2016	12:43	32.1	0	1	1	yes	xx.xx.2016	23:00			General Practitioner	Ambulance	Home	0	2	0	167	97	no	no	no	no	no	no		no	no	no		no	no		no	MRI	xx.xx.2016	13:51	68	Ischemia	Perfusion MRI	No hypoperfusion	MR-angiography	No abnormality	yes	no
208	xx	xx.xx.1962	Ischemic stroke	1	xx.xx.2016	22:13	53.4	1	0	1	no	xx.xx.2016	17:01:00			Other hospital		Home	1	0	0	227	105	no	no	no	no	no	no		no	no	yes		no	yes	yes	no	MRI	xx.xx.2016	22:47	34	Ischemia	Perfusion MRI	Focal hypoperfusion without mismatch	MR-angiography	Stenosis 50-99% in suspected ischemic territory	no	no
209	xx	xx.xx.1966	Ischemic stroke	1	xx.xx.2016	14:48	50.1	1	0	1	yes	xx.xx.2016	13:10			Emergency service (144)	Ambulance	Home		1	0	140	90	no	no	no	no	no	no		no	no	no		no	no	no	no	CT	xx.xx.2016	15:09	21	Other finding	Perfusion CT	Focal hypoperfusion without mismatch	CT-angiography	No abnormality	no	no
210	xx	xx.xx.1978	Ischemic stroke	1	xx.xx.2016	22:54	37.2	0	0	0	no	xx.xx.2016	20:01:00			Emergency service (144)	Ambulance	Home	0	2	0	112	76	no	no	no	no	no	no		no	no	no		no	no	no	no	MRI	xx.xx.2016	02:26	212	Ischemia	Perfusion MRI	Focal hypoperfusion without mismatch	MR-angiography	No abnormality	yes	no
211	xx	xx.xx.1962	Ischemic stroke	1	xx.xx.2016	19:18	53.3	1	0	0	no	xx.xx.2016	08:01:00			Other hospital		Home	0	1	0	113	82	no	no	no	no	no	no		no	no	no		no	yes	no	yes	CT (external)	xx.xx.2016	15:37:00		Ischemia			CT-angiography	No abnormality	no	no
212	xx	xx.xx.1963	Ischemic stroke	1	xx.xx.2016	20:00	52.2	1	0	0	no	xx.xx.2016	12:01:00			Other hospital		Home	0	0	0	230	110	no	no	no	no	no	no		no	no	no		no	yes	no	no	MRI (external)	xx.xx.2016	14:39:00		Ischemia with hemorrhagic transformation	Perfusion MRI	No hypoperfusion	MR-angiography	No abnormality	no	no
213	xx	xx.xx.1982	Ischemic stroke	1	xx.xx.2016	07:38	33.9	0	1	1	wake up	xx.xx.2016	23:00	xx.xx.2016	02:00	Emergency service (144)	Ambulance	Home	0	5	0	167	91	no	no	no	no	no	no		no	no	no		no	no	no	no	MRI	xx.xx.2016	08:11	33	Ischemia	Perfusion MRI	No hypoperfusion	MR-angiography	No abnormality	yes	no
214	xx	xx.xx.1962	Ischemic stroke	1	xx.xx.2016	15:39	53.5	1	0	1	yes	xx.xx.2016	14:15			Emergency service (144)	Ambulance	Home	0	40	1	175	110																CT	xx.xx.2016	15:52	13	Ischemia	Perfusion CT	Focal hypoperfusion without mismatch	CT-angiography	Occlusion in suspected ischemic territory	yes	no
215	xx	xx.xx.1963	Ischemic stroke	1	xx.xx.2016	10:23	53	1	0	1	yes	xx.xx.2016	09:15			Emergency service (144)	Ambulance	Home	0	11	1	165	75	no	no	no	no	no	no		no	no	no		no	no	no	no	MRI	xx.xx.2016	10:48	25	Ischemia	Perfusion MRI	Focal hypoperfusion with mismatch	MR-angiography	Occlusion in suspected ischemic territory	no	no
216	xx	xx.xx.1977	Ischemic stroke	1	xx.xx.2016	02:17	38.2	0	0	0	yes	xx.xx.2016	22:00			Other hospital		Home	0	0	0	121	76	no	no	no	no	no	no		no	no	no		no	no	no	no	MRI	xx.xx.2016	02:44	27	Ischemia	Perfusion MRI	No hypoperfusion	MR-angiography	No abnormality	yes	no
217	xx	xx.xx.1980	Ischemic stroke	1	xx.xx.2016	16:14	36.1	0	0	0	yes	xx.xx.2016	15:30			Emergency service (144)	Helicopter	Home	0	15	1	144	93	no	no	no	no	no	no		no	no	no		no	no	no	no	MRI	xx.xx.2016	16:56	42	Ischemia	Perfusion MRI	Focal hypoperfusion with mismatch	MR-angiography	Occlusion in suspected ischemic territory	no	no
218	xx	xx.xx.1976	Ischemic stroke	1	xx.xx.2016	00:27	39.6	0	0	1	yes	xx.xx.2016	22:30			Other hospital		Home	0	0	0	167	75	yes	no	no	no	no	no		no	no	no		no	no	no	no	CT	xx.xx.2016	01:18	51	Ischemia	Perfusion MRI	Focal hypoperfusion with mismatch	CT-angiography	No abnormality	yes	no
219	xx	xx.xx.1974	Ischemic stroke	1	xx.xx.2016	15:17	41.8	0	0	1	yes	xx.xx.2016	14:40			Self referral	Other (taxi,self,relatives,friends...)	Home	0	2	0	175	103	no	no	no	no	no	no		no	no	no		no	no	no	no	MRI	xx.xx.2016	15:48	31	Ischemia	Perfusion MRI	No hypoperfusion	MR-angiography	No abnormality	yes	no
220	xx	xx.xx.1968	Ischemic stroke	1	xx.xx.2016	10:51	47.9	1	0	1	no	xx.xx.2016	05:45			Other hospital		Home	0	36	1																		CT (external)	xx.xx.2016	06:48:00		Ischemia	None		CT-angiography	Occlusion in suspected ischemic territory	no	no
221	xx	xx.xx.1966	Ischemic stroke	1	xx.xx.2016	11:05	50	1	0	1	yes	xx.xx.2016	10:30			Emergency service (144)	Ambulance	Home	0	2	0	185	117	yes	no	no	no	no	no		yes	no	no		no	yes	yes	no	MRI	xx.xx.2016	11:19	14	Ischemia	Perfusion MRI	Focal hypoperfusion with mismatch	MR-angiography	Occlusion in suspected ischemic territory	no	no
222	xx	xx.xx.1995	Ischemic stroke	1	xx.xx.2016	22:21	20.3	0	1	1	no	xx.xx.2016	20:01:00			Self referral	Other (taxi,self,relatives,friends...)	Home	0	0	0	145	75	no	no	no	no	no	no		no	no	no		no	no			MRI	xx.xx.2016	01:34	193	No acute lesion	Perfusion MRI	Focal hypoperfusion without mismatch	MR-angiography	No abnormality	yes	no
223	xx	xx.xx.1989	Ischemic stroke	1	xx.xx.2016	10:18	27	0	1	0	no	xx.xx.2016	18:01:00			Self referral	Other (taxi,self,relatives,friends...)	Home	1	0	0	115	75	no	no	no	no	no	no		no	yes	no		no	yes	no	no	MRI	xx.xx.2016	13:20	182	Ischemia	Perfusion MRI	No hypoperfusion	MR-angiography	No abnormality	no	no
224	xx	xx.xx.1965	Transient ischemic attack	2	xx.xx.2016	12:12	50.8	1	0	0	yes	xx.xx.2016	10:00			Self referral	Other (taxi,self,relatives,friends...)	Home	0	0	0	130	85	no	no	no	no	no	no		no	no	no		no	no	no	no	MRI	xx.xx.2016	14:51:00	163	No acute lesion	Perfusion MRI	No hypoperfusion	MR-angiography	No abnormality	yes	no
225	xx	xx.xx.1962	Ischemic stroke	1	xx.xx.2016	03:51	53.7	1	0	0	yes	xx.xx.2016	02:15			Emergency service (144)	Ambulance	Home	0	10	1	174	80	no	no	no	no	no	no		no	no	no		no	yes	no	no	MRI	xx.xx.2016	04:19	28	Ischemia	Perfusion MRI	Focal hypoperfusion with mismatch	MR-angiography	Occlusion in suspected ischemic territory	no	no
226	xx	xx.xx.1963	Ischemic stroke	1	xx.xx.2016	16:23	53.1	1	0	0	yes	xx.xx.2016	14:30			Self referral	Other (taxi,self,relatives,friends...)	Home	0	3	0	170	102	no	no	no	no	no	no		no	no	no		no	no	no	no	MRI	xx.xx.2016	16:45	22	Ischemia	Perfusion MRI	Focal hypoperfusion without mismatch	MR-angiography	No abnormality	yes	no
227	xx	xx.xx.1973	Ischemic stroke	1	xx.xx.2016	00:13	43.2	0	0	0	yes	xx.xx.2016	20:30			Other hospital		Home		19	1	175	90	no	no	no	no	no	no		no	no	no		no	no	no	no	CT (external)	xx.xx.2016	22:07:00		Other finding	Perfusion CT	Focal hypoperfusion with mismatch	Digital subtraction angiography	Occlusion in suspected ischemic territory	no	no
228	xx	xx.xx.1978	Transient ischemic attack	2	xx.xx.2016	13:53	37.9	0	0	0	yes	xx.xx.2016	07:00			Other hospital		Home	0	2	0	124	62	no	no	no	no	no	no		no	no	no		no	no	no	no	MRI	xx.xx.2016	16:10	137	No acute lesion	Perfusion MRI	No hypoperfusion	MR-angiography	No abnormality	yes	no
229	xx	xx.xx.1966	Transient ischemic attack	2	xx.xx.2016	15:25	50	1	0	1	yes	xx.xx.2016	14:00			Emergency service (144)	Ambulance	Home	0	3	0	127	67	no	no	no	no	no	no		no	no	no		no	no	no	no	CT	xx.xx.2016	15:57	32	No acute lesion	Perfusion MRI	No hypoperfusion	CT-angiography	No abnormality	yes	no
230	xx	xx.xx.1962	Ischemic stroke	1	xx.xx.2016	13:16	54	1	0	0	wake up	xx.xx.2016	07:00	xx.xx.2016	09:00	Emergency service (144)	Ambulance	Home		15	1	151	69	no	no	no	no	no	no		no	no	no		no	no	no	no	MRI	xx.xx.2016	13:36	20	Ischemia	Perfusion MRI	Focal hypoperfusion with mismatch	MR-angiography	Occlusion in suspected ischemic territory	no	no
231	xx	xx.xx.1973	Ischemic stroke	1	xx.xx.2016	11:45	43.1	0	0	1	yes	xx.xx.2016	19:00			Self referral	Other (taxi,self,relatives,friends...)	Home	0	1	0	125	75	no	no	no	no	no	no		no	no	no		no	no	no	no	MRI	xx.xx.2016	12:48	63	Ischemia	Perfusion MRI	Focal hypoperfusion without mismatch	MR-angiography	Occlusion in suspected ischemic territory	yes	no
232	xx	xx.xx.1973	Transient ischemic attack	2	xx.xx.2016	20:54	42.9	0	0	0	yes	xx.xx.2016	10:00			Other hospital		Home	0	0	0	113	53	no	no	no	no	no	no		no	no	no		no	no	no	no	MRI	xx.xx.2016	21:21	27	No acute lesion	Perfusion MRI	No hypoperfusion	MR-angiography	Occlusion in suspected ischemic territory	no	no
233	xx	xx.xx.1967	Ischemic stroke	1	xx.xx.2016	21:22	49.1	1	0	1	yes	xx.xx.2016	07:45			Other hospital		Home	0	6	1	177	115	yes	no	no	no	no	no		no	no	no		no	yes	yes	no	MRI	xx.xx.2016	21:47	25	Ischemia	Perfusion MRI	Focal hypoperfusion with mismatch	MR-angiography	Stenosis 50-99% in suspected ischemic territory	yes	no
234	xx	xx.xx.1990	Ischemic stroke	1	xx.xx.2016	13:27	25.4	0	1	0	no	xx.xx.2016	14:01:00			General Practitioner	Ambulance	Home	0	0	0	135	79	no	no	no	no	no	no		no	no	no		no	no		no	MRI	xx.xx.2016	21:27	480	No acute lesion	Perfusion MRI	Focal hypoperfusion without mismatch	MR-angiography	Stenosis 50-99% in suspected ischemic territory	no	yes
235	xx	xx.xx.1981	Ischemic stroke	1	xx.xx.2016	15:58	34.6	0	1	0	no	xx.xx.2016	12:01:00			Other hospital		Home	0	0	0	128	86	no	no	no	no	no	no		no	no	no		no	no	no	no	MRI (external)	xx.xx.2016	13:00:00		Ischemia with hemorrhagic transformation			MR-angiography	No abnormality	no	no
236	xx	xx.xx.1964	Ischemic stroke	1	xx.xx.2016	14:57	51.5	1	0	0	yes	xx.xx.2016	22:00			Other hospital		Home	0	3	0	90	69	no	no	no	no	no	no		no	no	no		no	no	no	no	MRI	xx.xx.2016	15:30	33	Ischemia	Perfusion MRI	Focal hypoperfusion without mismatch	MR-angiography	Stenosis 50-99% in suspected ischemic territory	yes	no
237	xx	xx.xx.1979	Ischemic stroke	1	xx.xx.2016	12:30	36.5	0	0	1	yes	xx.xx.2016	11:30:00			Emergency service (144)	Ambulance	Home	0	0	0	131	78	no	no	no	no	no	no		no	no	no		no	no			MRI	xx.xx.2016	13:13	43	No acute lesion	Perfusion MRI	Focal hypoperfusion with mismatch	MR-angiography	Occlusion in suspected ischemic territory	yes	no
238	xx	xx.xx.1969	Ischemic stroke	1	xx.xx.2016	16:39	46.8	1	0	1	yes	xx.xx.2016	15:55			Emergency service (144)	Ambulance	Home	0	11	1	166	92	no	no	no	no	no	no		no	no	no		no	no	no	no	MRI	xx.xx.2016	16:57	18	Ischemia	Perfusion MRI	Focal hypoperfusion without mismatch	MR-angiography	No abnormality	no	no
239	xx	xx.xx.1977	Ischemic stroke	1	xx.xx.2016	18:48	38.9	0	0	0	no	xx.xx.2016	12:01:00			Other hospital		Home	0	1	0	129	67	no	no	no	no	no	no		no	no	no		no	no	no	no	MRI	xx.xx.2016	19:12	24	Ischemia	Perfusion MRI	Focal hypoperfusion with mismatch	MR-angiography	Occlusion in suspected ischemic territory	no	no
240	xx	xx.xx.1964	Ischemic stroke	1	xx.xx.2016	16:43	51.9	1	0	0	yes	xx.xx.2016	15:00			Emergency service (144)	Ambulance	Home	0	0	0	232	109	no	no	no	no	no	no		no	no			no	no	no	no	MRI	xx.xx.2016	17:13	30	Ischemia	None		CT-angiography	No abnormality	no	no
241	xx	xx.xx.1962	Ischemic stroke	1	xx.xx.2016	05:11	53.4	1	0	0	yes	xx.xx.2016	03:00			Other hospital		Home	0	18	1	130	85	no	no	no	no	no	no		no	no	no		no	no	no	no	MRI	xx.xx.2016	05:24:00	13	Other finding	None		MR-angiography	Occlusion in suspected ischemic territory	no	no
242	xx	xx.xx.1973	Transient ischemic attack	1	xx.xx.2016	23:06	42.6	0	0	1	yes	xx.xx.2016	22:00			Other hospital		Home	2	0	0	145	105	yes	no	no	no	no	no		no	no	no		no	yes	yes	no	MRI	xx.xx.2016	02:15	189	No acute lesion	Perfusion MRI	No hypoperfusion	MR-angiography	No abnormality	no	no
243	xx	xx.xx.1998	Transient ischemic attack	2	xx.xx.2016	18:16	17.6	0	1	1	yes	xx.xx.2016	17:40			Emergency service (144)	Ambulance	Home	0	0	0	125	70	no	no	no	no	no	no		no	no	no		no	no	no	no	MRI	xx.xx.2016	19:06	50	No acute lesion	Perfusion MRI	No hypoperfusion	MR-angiography	No abnormality	yes	no
244	xx	xx.xx.1972	Transient ischemic attack	2	xx.xx.2016	19:11	43.8	0	0	1	no	xx.xx.2016	12:01:00			General Practitioner	Other (taxi,self,relatives,friends...)	Home	0	1	0	165	110	yes	no	no	no	no	no		no	no	no		no	yes	no	no	MRI	xx.xx.2016	22:37	206	Other finding	Perfusion MRI	No hypoperfusion	MR-angiography	No abnormality	no	no
245	xx	xx.xx.1972	Ischemic stroke	1	xx.xx.2016	23:00	37.2	0	0	1	no	xx.xx.2016	18:01:00			Other hospital		Home	0	1	0	98	60	no	no	no	no	no	no		no	no	no		no	no	no	no	MRI	xx.xx.2016	02:38	218	Ischemia			MR-angiography	No abnormality	no	no
246	xx	xx.xx.1975	Ischemic stroke	1	xx.xx.2016	06:10	41.4	0	0	1	wake up	xx.xx.2016	21:00	xx.xx.2016	04:40	Emergency service (144)	Ambulance	Home		14	1	152	97	no	no	no	no	no	no		no	no	no		no	no	no	no	MRI	xx.xx.2016	06:27	17	Ischemia	Perfusion MRI	Focal hypoperfusion without mismatch	MR-angiography	Occlusion in suspected ischemic territory	no	no
247	xx	xx.xx.1961	Ischemic stroke	1	xx.xx.2016	08:31	54.8	1	0	1	wake up	xx.xx.2016	22:22	xx.xx.2016	06:00	Emergency service (144)	Ambulance	Home	0	3	0	149	82	no	no	no	no	no	no		no	no	no		no	no	no	no	MRI	xx.xx.2016	09:00:00	29	Ischemia	Perfusion MRI	Focal hypoperfusion without mismatch	MR-angiography	No abnormality	yes	no
248	xx	xx.xx.1968	Ischemic stroke	1	xx.xx.2016	19:05	48	1	0	1	no	xx.xx.2016	18:01:00			Other hospital		Home	1			139	72	no	no	no	no	no	no		no	no	yes		no	yes	no	no	CT	xx.xx.2016	00:06	301	Ischemia	Perfusion CT	Focal hypoperfusion without mismatch	CT-angiography	Stenosis 50-99% in suspected ischemic territory	no	no
249	xx	xx.xx.1964	Transient ischemic attack	2	xx.xx.2016	16:09	51.6	1	0	1	yes	xx.xx.2016	13:15			General Practitioner	Ambulance	Home	0	2	0	134	64	no	no	no	no	no	no		no	no	no		no	no	no	no	MRI	xx.xx.2016	16:39	30	No acute lesion	Perfusion MRI	No hypoperfusion	MR-angiography	No abnormality	yes	no
250	xx	xx.xx.1961	Transient ischemic attack	2	xx.xx.2016	15:32	54.8	1	0	1	yes	xx.xx.2016	12:00			General Practitioner	Ambulance	Home	0	0	0	177	80	no	no	no	no	no	no		no	no	no		no	no	yes	no	MRI	xx.xx.2016	16:20	48	No acute lesion	Perfusion MRI	No hypoperfusion	MR-angiography	No abnormality	yes	no
251	xx	xx.xx.1965	Ischemic stroke	1	xx.xx.2016	13:52	51.1	1	0	1	no	xx.xx.2016	18:01:00			Self referral	Other (taxi,self,relatives,friends...)	Home	0	1	0	160	110	no	no	no	no	no	no		no	no	no		no	no	no	no	MRI	xx.xx.2016	15:21	89	No acute lesion	Perfusion MRI	No hypoperfusion	MR-angiography	No abnormality	yes	no
252	xx	xx.xx.1969	Ischemic stroke	1	xx.xx.2016	07:45	46.6	1	0	0	no	xx.xx.2016	12:01:00			General Practitioner	Other (taxi,self,relatives,friends...)	Home		0	0	180	110	yes	no	no	no	no	no		no	no	no	no	no	yes	no	no	MRI	xx.xx.2016	20:05:00	740						no	no
253	xx	xx.xx.1962	Ischemic stroke	1	xx.xx.2016	10:21	53.7	1	0	1	no	xx.xx.2016	12:01:00			General Practitioner	Other (taxi,self,relatives,friends...)	Home		0	0	175	110	yes	no	no	no	no	no		no	no	no	no	no	yes	yes	no	MRI (external)	xx.xx.2016	13:10:00							no	no
254	xx	xx.xx.1972	Ischemic stroke	1	xx.xx.2016	16:51	43.6	0	0	1	yes	xx.xx.2016	16:00			Self referral	Other (taxi,self,relatives,friends...)	Home	0	0	0	125	85	no	no	no	no	no	no		no	no	no		no	no	no	no	MRI	xx.xx.2016	18:54	123	Ischemia	Perfusion MRI	No hypoperfusion	MR-angiography	No abnormality	yes	no
255	xx	xx.xx.1963	Ischemic stroke	1	xx.xx.2016	19:49	52.9	1	0	1	yes	xx.xx.2016	18:30			Other hospital		Home	0	3	0	158	90	no	no	no	no	no	no		no	no	no		no	yes	no	no	MRI	xx.xx.2016	20:21	32	Ischemia	Perfusion MRI	No hypoperfusion	MR-angiography	No abnormality	yes	no
256	xx	xx.xx.1968	Ischemic stroke	1	xx.xx.2016	10:40	48.3	1	0	0	yes	xx.xx.2016	09:00			Emergency service (144)	Ambulance	Home	0	2	0	125	70	no	no	no	no	no	no		no	no	no		no	no	no	no	MRI	xx.xx.2016	10:57	17	Ischemia	Perfusion MRI	No hypoperfusion	MR-angiography	No abnormality	yes	no
257	xx	xx.xx.1985	Ischemic stroke	1	xx.xx.2016	19:06	30.9	0	1	1	no	xx.xx.2016	12:01:00			General Practitioner	Other (taxi,self,relatives,friends...)	Home	0	1	0	155	80	no	no	no	no	no	no		no	no	no		no	no	no	no	MRI	xx.xx.2016	22:15	189	Ischemia	Perfusion MRI	Focal hypoperfusion without mismatch	MR-angiography	Occlusion in suspected ischemic territory	yes	no
258	xx	xx.xx.1964	Ischemic stroke	1	xx.xx.2016	21:37	52.2	1	0	1	no	xx.xx.2016	19:01:00			Emergency service (144)	Ambulance	Home	0	14	1	140		no	no	no	no	no	no		no	no	no		no	no	no	no	CT	xx.xx.2016	21:54	17	Ischemia	Perfusion CT	Focal hypoperfusion without mismatch	CT-angiography	Occlusion in suspected ischemic territory	no	no
259	xx	xx.xx.1963	Transient ischemic attack	2	xx.xx.2016	11:39	52.7	1	0	1	yes	xx.xx.2016	08:30			General Practitioner	Other (taxi,self,relatives,friends...)	Home	3	6	1	165	90	no	yes	no	no	no	no		no	no	no		no	no	yes	no	MRI	xx.xx.2016	12:25	46	No acute lesion	Perfusion MRI	Focal hypoperfusion without mismatch	MR-angiography	Stenosis 50-99% in suspected ischemic territory	no	no
260	xx	xx.xx.1968	Ischemic stroke	1	xx.xx.2016	08:03	48.4	1	0	1	yes	xx.xx.2016	05:30			Emergency service (144)	Ambulance	Other medical facility	1			95	60	yes	no	no	no	no	no		no	no	no		no	yes	no	no	CT	xx.xx.2016	08:10	7	No acute lesion	Perfusion CT	Focal hypoperfusion without mismatch	CT-angiography	No abnormality	no	yes
261	xx	xx.xx.1965	Transient ischemic attack	2	xx.xx.2016	10:48	50.6	1	0	0	yes	xx.xx.2016	07:00			Other hospital		Home	0	0	0	160	90	no	no	no	no	no	no		no	no	no		no	yes	no	no	CT (external)	xx.xx.2016	16:46:00		No acute lesion	Perfusion CT	No hypoperfusion	CT-angiography	Occlusion in suspected ischemic territory	yes	no
262	xx	xx.xx.1971	Ischemic stroke	1	xx.xx.2016	10:39	45	0	0	0	yes	xx.xx.2016	09:00			Self referral	Other (taxi,self,relatives,friends...)	Home	0	0	0	130	85	no	no	no	no	no	no		no	no	no		no	no	no	no	MRI	xx.xx.2016	12:12	93	Ischemia with hemorrhagic transformation	Perfusion MRI	Focal hypoperfusion without mismatch	MR-angiography	No abnormality	no	yes
263	xx	xx.xx.1964	Ischemic stroke	1	xx.xx.2016	05:59	52	1	0	1	yes	xx.xx.2016	03:00			Emergency service (144)	Ambulance	Home	0	3	0	136	81	no	no	no	no	no	no		no	no	no		no	no	yes	no	MRI	xx.xx.2016	06:30	31	No acute lesion	Perfusion MRI	No hypoperfusion	MR-angiography	No abnormality	yes	no
264	xx	xx.xx.1961	Ischemic stroke	1	xx.xx.2016	22:01	54.9	1	0	1	yes	xx.xx.2016	02:30:00			Other hospital		Home		3	0	117	76	no	no	no	no	no	no		no	no	no	no	no	yes	no	no	MRI	xx.xx.2016	01:17:00							no	yes
265	xx	xx.xx.1969	Ischemic stroke	1	xx.xx.2016	00:50	47.4	1	0	0	wake up	xx.xx.2016	09:00:00	xx.xx.2016	15:00:00	Self referral		Home		5	0	180	100	no	no	no	no	no	no		no	no	no	no	no	no	no	no	MRI	xx.xx.2016	02:47:00	117						yes	no
266	xx	xx.xx.1973	Ischemic stroke	1	xx.xx.2016	13:37	43.4	0	0	1	no	xx.xx.2016	12:01:00			Self referral	Other (taxi,self,relatives,friends...)	Home	1	2	0	120	90	no	no	no	no	no	no		no	no	no		no	no	no	no	MRI	xx.xx.2016	19:37	360	Ischemia	Perfusion MRI	Focal hypoperfusion without mismatch	MR-angiography	No abnormality	yes	no
267	xx	xx.xx.1962	Transient ischemic attack	2	xx.xx.2016	08:59	53.9	1	0	0	yes	xx.xx.2016	07:30			Emergency service (144)	Ambulance	Home	0	1	0	141	74	yes	no	no	no	no	no		no	no	no		no	no	no	no	MRI	xx.xx.2016	09:31	32	No acute lesion	Perfusion MRI	No hypoperfusion	MR-angiography	No abnormality	no	no
268	xx	xx.xx.1975	Ischemic stroke	1	xx.xx.2016	12:30	41.3	0	0	0	no	xx.xx.2016	12:01:00			Other hospital		Home	0	4	0	150	100	no	no	no	no	no	no		no	no	no		no	no	no	yes	MRI	xx.xx.2016	14:04	94	Ischemia with hemorrhagic transformation	Perfusion MRI	Focal hypoperfusion without mismatch	MR-angiography	Occlusion in suspected ischemic territory	no	no
269	xx	xx.xx.1971	Ischemic stroke	1	xx.xx.2016	18:21	44.9	0	0	0	wake up	xx.xx.2016	22:22			General Practitioner	Other (taxi,self,relatives,friends...)	Home	0	1	0	155	90	no	no	no	no	no	no		no	no	no		no	no	no	yes	MRI	xx.xx.2016	19:53	92	Ischemia	Perfusion MRI	Focal hypoperfusion without mismatch	MR-angiography	Occlusion in suspected ischemic territory	yes	no
270	xx	xx.xx.1970	Ischemic stroke	1	xx.xx.2016	21:45	45.7	1	0	1	no	xx.xx.2016	20:01:00			Self referral	Other (taxi,self,relatives,friends...)	Home		0	0	140	90	no	no	no	no	no	no		no	no	no		no		no		MRI	xx.xx.2016	22:30	45	No acute lesion	Perfusion MRI	No hypoperfusion	MR-angiography	No abnormality	no	no
271	xx	xx.xx.1971	Ischemic stroke	1	xx.xx.2016	16:54	45.1	1	0	0	yes	xx.xx.2016	15:30			Emergency service (144)	Helicopter	Home		20	1	135	65	no	no	no	no	no	no		no	no	no		no	yes	no	no	CT	xx.xx.2016	16:49	-5	Ischemia	Perfusion CT	Focal hypoperfusion with mismatch	CT-angiography	Occlusion in suspected ischemic territory	no	no
272	xx	xx.xx.1962	Ischemic stroke	1	xx.xx.2016	08:05	54.5	1	0	1	wake up	xx.xx.2016	22:22:00	xx.xx.2016	06:00	Emergency service (144)	Ambulance	Home	0	2	0	159	105	no	no	no	no	no	no		no	no	no		no		no	no	MRI	xx.xx.2016	08:21	16	Ischemia	Perfusion MRI	Focal hypoperfusion without mismatch	MR-angiography	No abnormality	yes	no
273	xx	xx.xx.1964	Ischemic stroke	1	xx.xx.2016	13:08	52.3	1	0	0	yes	xx.xx.2016	11:00			Emergency service (144)	Ambulance	Home	0	1	0	155	90	no	no	no	no	no	no		no	no	no		no	no	no	no	MRI	xx.xx.2016	13:48	40	Ischemia	Perfusion MRI	No hypoperfusion	MR-angiography	No abnormality	yes	no
274	xx	xx.xx.1981	Ischemic stroke	1	xx.xx.2016	13:43	34.8	0	1	1	yes	xx.xx.2016	12:00:00			Emergency service (144)	Ambulance	Home		2	0	175	90	yes	no	no	no	no	no		no	no	no	no	no	no	no	no	MRI	xx.xx.2016	13:51:00
275	xx	xx.xx.1965	Ischemic stroke	1	xx.xx.2016	20:12	51.5	1	0	0	yes	xx.xx.2016	18:00			Emergency service (144)	Ambulance	Home	2			119	73	yes	no	no	no	no	no		no	no	no		no	no	yes	no	MRI	xx.xx.2016	23:33	201	No acute lesion	None				no	no
276	xx	xx.xx.1973	Ischemic stroke	1	xx.xx.2016	09:29	43.2	0	0	1	no	xx.xx.2016	12:01:00			General Practitioner	Other (taxi,self,relatives,friends...)	Home	0	0	0	145	85	no	no	no	no	no	no		no	no	no		no	no	no	no	MRI	xx.xx.2016	10:41	72	Ischemia	Perfusion MRI	Focal hypoperfusion without mismatch	MR-angiography	Stenosis 50-99% in suspected ischemic territory	no	no
277	xx	xx.xx.1967	Transient ischemic attack	2	xx.xx.2016	12:04	49.4	1	0	0	no	xx.xx.2016	08:01:00			Self referral	Other (taxi,self,relatives,friends...)	Home	0	0	0	140	75	no	no	no	no	no	no		no	no	no		no	no	no	no	MRI	xx.xx.2016	13:26	82	No acute lesion	Perfusion MRI	No hypoperfusion	MR-angiography	Stenosis 50-99% in suspected ischemic territory	no	no
278	xx	xx.xx.1969	Transient ischemic attack	2	xx.xx.2016	14:33	47	1	0	0	no	xx.xx.2016	13:01:00			Emergency service (144)	Ambulance	Home	0	0	0	144	97	no	no	no	no	no	no		no	no	no		no	no	no	no	MRI	xx.xx.2016	15:04	31	No acute lesion	Perfusion MRI	No hypoperfusion	MR-angiography	No abnormality	no	no
279	xx	xx.xx.1961	Ischemic stroke	1	xx.xx.2016	07:36	54.8	1	0	1	no	xx.xx.2016	06:01:00			Self referral	Other (taxi,self,relatives,friends...)	Home	0	2	0	135	75	yes	no	no	no	no	no		no	no			no	no	yes	no	MRI	xx.xx.2016	08:12	36	Ischemia	Perfusion MRI	Focal hypoperfusion with mismatch	MR-angiography	Occlusion in suspected ischemic territory	no	no
280	xx	xx.xx.1964	Transient ischemic attack	2	xx.xx.2016	10:14	52	1	0	1	yes	xx.xx.2016	08:20			General Practitioner	Other (taxi,self,relatives,friends...)	Home	0	2	0	123	73	yes	no	no	no	no	no		no	no	no		no	yes	yes	no	MRI	xx.xx.2016	10:23	9	No acute lesion	Perfusion MRI	No hypoperfusion	MR-angiography	No abnormality	no	no
281	xx	xx.xx.1963	Transient ischemic attack	2	xx.xx.2016	15:12	53.2	1	0	0	yes	xx.xx.2016	13:30			Emergency service (144)	Ambulance	Home	0	6	1	144	68	no	yes	no	no	no	no		no	no	no		no	no	no	no	MRI	xx.xx.2016	15:28	16	No acute lesion	Perfusion MRI	No hypoperfusion	MR-angiography	No abnormality	no	no
282	xx	xx.xx.1983	Ischemic stroke	1	xx.xx.2016	01:55	33.6	0	1	1	no	xx.xx.2016	20:01:00			Other hospital		Home	0	0	0	123	62	no	no	no	no	no	no		no	no	no	no	no	no	no	no	MRI	xx.xx.2016	06:31	276	Ischemia	Perfusion MRI	No hypoperfusion	MR-angiography	No abnormality	no	no
283	xx	xx.xx.1972	Transient ischemic attack	2	xx.xx.2016	21:52	44.2	0	0	1	yes	xx.xx.2016	20:15			Other hospital		Home	1	0	0	168	117	no	no	no	no	no	no		no	no	no		no	yes	no	no	MRI	xx.xx.2016	22:06	14	No acute lesion	Perfusion MRI	No hypoperfusion	MR-angiography	No abnormality	no	no
284	xx	xx.xx.1973	Ischemic stroke	1	xx.xx.2016	12:07	43.3	0	0	1	yes	xx.xx.2016	23:00			Other hospital		Home	0	1	0	175	110	no	no	no	no	no	no		no	no	no			yes	no	no	MRI	xx.xx.2016	12:25	18	Ischemia	Perfusion MRI	Focal hypoperfusion without mismatch	MR-angiography	Occlusion in suspected ischemic territory	no	no
285	xx	xx.xx.1968	Ischemic stroke	1	xx.xx.2016	15:11	48.6	1	0	1	yes	xx.xx.2016	14:00			Emergency service (144)	Helicopter	Home	0	9	1	185	110	no	no	no	no	no	no		no	no	no		no	no	no	no	MRI	xx.xx.2016	15:38	27	Ischemia	Perfusion MRI	Focal hypoperfusion with mismatch	MR-angiography	No abnormality	no	no
286	xx	xx.xx.1969	Ischemic stroke	1	xx.xx.2016	16:27	46.7	1	0	0	no	xx.xx.2016	12:01:00						1	0	0	185	100	no	no	no	no	no	yes	2.4	no	no	no		no	yes	no	no	MRI	xx.xx.2016	12:55	-212	Ischemia	Perfusion MRI	Focal hypoperfusion without mismatch	MR-angiography	Stenosis 50-99% in suspected ischemic territory	no	no
287	xx	xx.xx.1987	Ischemic stroke	1	xx.xx.2016	13:40	29.2	0	1	1	yes	xx.xx.2016	14:00			General Practitioner	Other (taxi,self,relatives,friends...)	Home	0	0	0	120	65	no	no	no	no	no	no		no	no	no		no	no	no	no	MRI	xx.xx.2016	15:59	139	Ischemia	Perfusion MRI	No hypoperfusion	MR-angiography	No abnormality	yes	no
288	xx	xx.xx.1982	Ischemic stroke	1	xx.xx.2016	06:49	34	0	1	1	wake up	xx.xx.2016	22:22:00	xx.xx.2016	05:00	Emergency service (144)	Ambulance	Home	0	0	0	138	85	no	no	no	no	no	no		no	no	no		no	no	no	no	MRI	xx.xx.2016	07:10	21	Ischemia	Perfusion MRI	Focal hypoperfusion without mismatch	MR-angiography	No abnormality	yes	no
289	xx	xx.xx.1968	Ischemic stroke	1	xx.xx.2016	12:01	48.4	1	0	1	yes	xx.xx.2016	08:30					Home	1	3	0	175	105	no	no	no	no	no	no		no	no	no		no	no	no	no	CT	xx.xx.2016	18:22	381	No acute lesion	Perfusion CT	No hypoperfusion	CT-angiography	No abnormality	no	no
290	xx	xx.xx.1967	Ischemic stroke	1	xx.xx.2016	20:27	49.2	1	0	0	no	xx.xx.2016	19:01:00			Emergency service (144)	Ambulance	Home	0	20	1	177	102	no	no	no	no	no	no		no	no	no		no	no	no	yes	CT	xx.xx.2016	20:41	14	Ischemia	Perfusion CT	Focal hypoperfusion with mismatch	CT-angiography	Occlusion in suspected ischemic territory	no	no
291	xx	xx.xx.1998	Ischemic stroke	1	xx.xx.2016	19:44	17.8	0	1	0	wake up	xx.xx.2016	15:00	xx.xx.2016	16:15	Emergency service (144)	Ambulance	Home	0	12	1	145	122	no	no	no	no	no	no		no	no	no		no	no	no	yes	MRI	xx.xx.2016	20:03	19	Ischemia	None		MR-angiography	Occlusion in suspected ischemic territory	no	no
292	xx	xx.xx.1964	Ischemic stroke	1	xx.xx.2016	23:32	52	1	0	1	yes	xx.xx.2016	22:15			Emergency service (144)	Ambulance	Home	0	30	1			no	no	no	no	no	no		no	no	no		no	no	no	no	CT	xx.xx.2016	23:38	6	No acute lesion	Perfusion CT	Focal hypoperfusion with mismatch	CT-angiography	Occlusion in suspected ischemic territory	no	no
293	xx	xx.xx.1987	Ischemic stroke	1	xx.xx.2016	14:42	28.9	0	1	0	no	xx.xx.2016	19:01:00			Other hospital		Home	1	0	0	145	78	no	no	no	no	no	no		no	no	no		no	no	no	no	CT	xx.xx.2016	20:47	365	No acute lesion	Perfusion CT	No hypoperfusion	CT-angiography	Stenosis 50-99% in suspected ischemic territory	yes	no
294	xx	xx.xx.1962	Transient ischemic attack	2	xx.xx.2016	10:12	54.2	1	0	0	no	xx.xx.2016	12:01:00			General Practitioner	Other (taxi,self,relatives,friends...)	Home	0	0	0	185	90	yes	no	no	no	no	no		no	no	no		no	no	yes	no	CT	xx.xx.2016	12:54	162	No acute lesion	None		CT-angiography	Stenosis 50-99% in suspected ischemic territory	no	no
295	xx	xx.xx.1969	Ischemic stroke	1	xx.xx.2016	08:25	46.8	1	0	0	yes	xx.xx.2016	01:00			Self referral	Ambulance	Home	1	3	0	215	110	yes	no	no	no	no	yes	2	no	no	no		no	yes	no	no	MRI	xx.xx.2016	08:55	30	Ischemia	Perfusion MRI	Focal hypoperfusion without mismatch	MR-angiography	No abnormality	no	no
296	xx	xx.xx.1964	Ischemic stroke	1	xx.xx.2016	12:46	51.7	1	0	1	no	xx.xx.2016	08:01:00			General Practitioner	Other (taxi,self,relatives,friends...)	Home	0	0	0	155	110	no	no	no	no	no	no		no	no	no		no	no	no	no	MRI	xx.xx.2016	14:30	104	Ischemia with hemorrhagic transformation	Perfusion MRI	Focal hypoperfusion without mismatch	MR-angiography	No abnormality	yes	no
297	xx	xx.xx.1966	Ischemic stroke	1	xx.xx.2016	16:05:00	50.5	1	0	0	no	xx.xx.2016	20:01:00			Emergency service (144)	Helicopter	Home	1	12	1	120	80	no	no	no	no	no	no		no	no	no		no	no	no	no	CT	xx.xx.2016	16:34:00	30	Ischemia	Perfusion CT	Focal hypoperfusion without mismatch	CT-angiography	No abnormality	yes	no
298	xx	xx.xx.1963	Ischemic stroke	1	xx.xx.2016	20:45	53.2	1	0	0	yes	xx.xx.2016	19:45			Emergency service (144)	Helicopter	Home	0	12	1	124	75	no	no	no	no	no	no		no	no	no		no	no	no	no	MRI	xx.xx.2016	21:18	33	Ischemia	Perfusion MRI	Focal hypoperfusion with mismatch	MR-angiography		no	no
299	xx	xx.xx.1966	Ischemic stroke	1	xx.xx.2016	19:21	50	1	0	0	yes	xx.xx.2016	17:15			Emergency service (144)	Ambulance	Home	0	3	0	116	69	no	no	no	no	no	no		no	no	no		no	yes	no	no	MRI	xx.xx.2016	19:44	23	Ischemia	Perfusion MRI	Focal hypoperfusion with mismatch	MR-angiography	No abnormality	no	no
300	xx	xx.xx.1974	Ischemic stroke	1	xx.xx.2016	21:59	42.5	0	0	1	yes	xx.xx.2016	18:30			Other hospital		Home	0	2	0	176	89	no	no	no	no	no	no		no	no	no		no	no	no	no	CT	xx.xx.2016	23:22	83	Ischemia	Perfusion CT	Focal hypoperfusion without mismatch	CT-angiography	Occlusion in suspected ischemic territory	yes	no
301	xx	xx.xx.1981	Ischemic stroke	1	xx.xx.2016	01:21	35.1	0	0	1	yes	xx.xx.2016	03:30			Other Stroke Unit or Stroke Center	Ambulance	Home	0	5	0	142	80	no	no	no	no	no	no		no	no	no		no	no	no	no	MRI	xx.xx.2016	10:53	572	Ischemia with hemorrhagic transformation	Perfusion MRI	Focal hypoperfusion without mismatch	MR-angiography	Occlusion in suspected ischemic territory	yes	no
302	xx	xx.xx.1968	Ischemic stroke	1	xx.xx.2016	09:30	48.5	1	0	1	yes	xx.xx.2016	07:10			Self referral	Other (taxi,self,relatives,friends...)	Home	0	2	0	165	105	no	no	no	no	no	no		no	no	no		no	no	no	no	MRI	xx.xx.2016	10:26	56	Ischemia	Perfusion MRI	Focal hypoperfusion with mismatch	MR-angiography	Occlusion in suspected ischemic territory	no	no
303	xx	xx.xx.1986	Transient ischemic attack	2	xx.xx.2016	10:30	30.6	0	1	0	no	xx.xx.2016	18:01:00			Other hospital		Home	0	1	0	140	90	no	no	no	no	no	no		no	no	no		no	no	no	no	MRI (external)	xx.xx.2016	07:22:00		No acute lesion	Perfusion MRI	No hypoperfusion	MR-angiography	Stenosis 50-99% in suspected ischemic territory	no	no
304	xx	xx.xx.1962	Ischemic stroke	1	xx.xx.2016	07:57	54	1	0	1	no	xx.xx.2016	12:01:00					Home	0	3	0	165	95	yes	yes	no	no	no	no		no	no	no		no	yes	yes	no	MRI	xx.xx.2016	10:26	149		Perfusion MRI	Focal hypoperfusion without mismatch	MR-angiography	Occlusion in suspected ischemic territory	no	no
305	xx	xx.xx.1965	Ischemic stroke	1	xx.xx.2016	21:50	51	1	0	0	yes	xx.xx.2016	20:00			Self referral	Ambulance	Home	0	0	0	183	90	no	no	no	no	no	no		no	no	no		no	no	no	no	MRI	xx.xx.2016	22:17	27	Ischemia	Perfusion MRI	Focal hypoperfusion with mismatch	MR-angiography	No abnormality	yes	no
306	xx	xx.xx.1972	Ischemic stroke	1	xx.xx.2016	01:40	44.6	0	0	1	no	xx.xx.2016	16:01:00			Other hospital		Home	0	14	1	120	66	no	no	no	no	no	no		no	no	no		no	no	no	no	CT	xx.xx.2016	02:01	21	Ischemia with hemorrhagic transformation	Perfusion CT	Focal hypoperfusion without mismatch	CT-angiography	No abnormality	no	no
307	xx	xx.xx.1987	Ischemic stroke	1	xx.xx.2016	17:40	29.1	0	1	0	no	xx.xx.2016	08:01:00			Emergency service (144)	Ambulance	Home	0	28	1	170	95	no	no	no	no	no	no		no	no	no		no	no	no	no	MRI	xx.xx.2016	18:05	25	Ischemia	Perfusion MRI	Focal hypoperfusion with mismatch	MR-angiography	Occlusion in suspected ischemic territory	no	no
308	xx	xx.xx.1964	Ischemic stroke	1	xx.xx.2016	09:06	51.9	1	0	1	wake up	xx.xx.2016	06:00	xx.xx.2016	06:15	Other hospital		Home	0	7	1	114	74	no	no	no	no	no	no		no	no	no		no	no	no	no	CT (external)	xx.xx.2016	07:52:00		Other finding	Perfusion CT	Focal hypoperfusion with mismatch	CT-angiography	Occlusion in suspected ischemic territory	no	no
309	xx	xx.xx.1964	Ischemic stroke	1	xx.xx.2016	11:13	52.6	1	0	0	wake up	xx.xx.2016	09:00	xx.xx.2016	10:25	Emergency service (144)	Ambulance	Home	0	16	1	151	103	no	no	no	no	no	no		no	no	no		no	no	no	no	MRI	xx.xx.2016	11:30	17	Ischemia	Perfusion MRI	Focal hypoperfusion with mismatch	MR-angiography	Occlusion in suspected ischemic territory	yes	no
310	xx	xx.xx.1963	Ischemic stroke	1	xx.xx.2016	12:22	53.6	1	0	1	no	xx.xx.2016	09:01			Other hospital		Home	1	22	1	175	107	no	no	no	no	no	no		no	no	no		no	no	no	no	CT (external)	xx.xx.2016	11:10:00		No acute lesion	None		CT-angiography	Occlusion in suspected ischemic territory	yes	no
311	xx	xx.xx.1963	Ischemic stroke	1	xx.xx.2016	21:08	53.1	1	0	0	no	xx.xx.2016	17:30			Other hospital		Home	0	2	0	100	60	no	no	no	no	no	no		no	no	no		no	yes	no	no	CT (external)	xx.xx.2016	19:37:00		No acute lesion	Perfusion CT	Focal hypoperfusion with mismatch	CT-angiography	Occlusion in suspected ischemic territory	no	no
312	xx	xx.xx.1964	Transient ischemic attack	2	xx.xx.2016	20:20	52.2	1	0	1	yes	xx.xx.2016	18:45			Self referral	Other (taxi,self,relatives,friends...)	Home	0	0	0	162	126	no	no	no	no	no	no		no	no	no		no	yes	no	no	MRI	xx.xx.2016	21:04	44	No acute lesion	Perfusion MRI	No hypoperfusion	MR-angiography	No abnormality	no	no
313	xx	xx.xx.1972	Ischemic stroke	1	xx.xx.2016	14:50	44.5	0	0	1	yes	xx.xx.2016	06:00			In-hospital event		Home	0			85	75	yes	no	no	no	no	no		no	no	no		no	no	no	no	CT	xx.xx.2016	06:36	946	Ischemia	Perfusion CT	Focal hypoperfusion without mismatch	CT-angiography	Stenosis 50-99% in suspected ischemic territory	no	no
314	xx	xx.xx.1964	Ischemic stroke	1	xx.xx.2016	16:56	51.8	1	0	0	yes	xx.xx.2016	14:00			Other hospital		Home	0	0	0	139	81	no	no	no	no	no	no		no	no	no		no	yes	no	no	MRI	xx.xx.2016	17:18	22	Ischemia	Perfusion MRI	Focal hypoperfusion with mismatch	MR-angiography	Occlusion in suspected ischemic territory	yes	no
315	xx	xx.xx.1999	Ischemic stroke	1	xx.xx.2016	02:32	17.4	0	1	0	yes	xx.xx.2016	22:00			Other hospital		Home	0	15	1	133	77	no	no	no	no	no	no		no	no	no		no	no	no	no	CT (external)	xx.xx.2016	00:10:00		No acute lesion			CT-angiography	Occlusion in suspected ischemic territory	no	no
316	xx	xx.xx.1969	Ischemic stroke	1	xx.xx.2016	01:03	46.8	1	0	1	yes	xx.xx.2016	23:00			Other hospital		Home	0	1	0	151	94	no	no	no	no	no	no		no	no	no		no	yes	no	no	MRI	xx.xx.2016	01:22	19	Ischemia	Perfusion MRI	No hypoperfusion	MR-angiography	No abnormality	yes	no
317	xx	xx.xx.1990	Ischemic stroke	1	xx.xx.2016	21:53	26.3	0	1	0	yes	xx.xx.2016	18:30			Other hospital		Home	0	0	0	116	63	no	no	no	no	no	no		no	no	no		no	no	no	no	MRI	xx.xx.2016	23:01	68	Ischemia	Perfusion MRI	Focal hypoperfusion without mismatch	MR-angiography	Occlusion in suspected ischemic territory	yes	no
318	xx	xx.xx.1990	Ischemic stroke	1	xx.xx.2016	09:17	26.1	0	1	1	no	xx.xx.2016	08:01:00			General Practitioner	Other (taxi,self,relatives,friends...)	Home	0	2	0	135	80	no	no	no	no	no	no		no	no	no		no	no	no	no	MRI (external)	xx.xx.2016	07:40:00		No acute lesion	Perfusion MRI	No hypoperfusion	MR-angiography		no	no
319	xx	xx.xx.1965	Ischemic stroke	1	xx.xx.2016	16:58	51.5	1	0	1	no	xx.xx.2016	12:01:00			Self referral	Ambulance	Home	0			123	91	no	no	no	no	no	no		no	no	no		no	no	no	no	MRI	xx.xx.2016	19:43	165	Ischemia with hemorrhagic transformation	Perfusion MRI	Focal hypoperfusion without mismatch	MR-angiography	No abnormality	yes	no
320	xx	xx.xx.1963	Ischemic stroke	1	xx.xx.2016	09:20	53.1	1	0	1	yes	xx.xx.2016	06:30			Other hospital		Home	0	26	1	145	79	no	no	no	no	no	no		no	no	no		no	no	no	no	CT (external)	xx.xx.2016	07:54:00		Ischemia	Perfusion CT	Focal hypoperfusion with mismatch	CT-angiography	Occlusion in suspected ischemic territory	yes	no
321	xx	xx.xx.1973	Ischemic stroke	1	xx.xx.2016	20:58	43.1	0	0	1	no	xx.xx.2016	12:01:00			Other hospital		Home	0	0	0	198	104	no	no	no	no	no	no		no	no	no		no	no	no	no	MRI	xx.xx.2016	21:54	56	Ischemia	None		MR-angiography	Stenosis 50-99% in suspected ischemic territory	yes	no
322	xx	xx.xx.1974	Ischemic stroke	1	xx.xx.2016	07:17	42.6	0	0	1	wake up	xx.xx.2016	22:22	xx.xx.2016	06:30	Self referral	Other (taxi,self,relatives,friends...)	Home	0	0	0	135	75	no	no	no	no	no	no		no	no	no		no	no	no	no	MRI	xx.xx.2016	08:42	85	No acute lesion	Perfusion MRI	No hypoperfusion	MR-angiography	No abnormality	yes	no
323	xx	xx.xx.1965	Transient ischemic attack	2	xx.xx.2016	13:39	51.5	1	0	1	yes	xx.xx.2016	10:00			Other hospital		Home	0	2	0	140	100	no	no	no	no	no	no		no	no	no		no	no	yes	no	MRI	xx.xx.2016	14:04	25	No acute lesion	Perfusion MRI	No hypoperfusion	MR-angiography	No abnormality	no	no
324	xx	xx.xx.1973	Transient ischemic attack	2	xx.xx.2016	20:14	43.1	0	0	1	yes	xx.xx.2016	17:00			Other hospital		Home	0	0	0	164	85	no	no	no	no	no	no		no	no	no		no	no	no	no	CT	xx.xx.2016	20:46	32	No acute lesion	Perfusion CT	No hypoperfusion	CT-angiography	No abnormality	no	no
325	xx	xx.xx.1968	Ischemic stroke	1	xx.xx.2016	09:33	48.6	1	0	1	wake up	xx.xx.2016	00:30	xx.xx.2016	03:00	Self referral	Other (taxi,self,relatives,friends...)	Home	0	2	0	215	110	no	no	no	no	no	no		no	no	no		no	no	no	no	MRI	xx.xx.2016	10:15	42	Ischemia	Perfusion MRI	Focal hypoperfusion without mismatch	MR-angiography	Stenosis 50-99% in suspected ischemic territory	yes	no
326	xx	xx.xx.1967	Ischemic stroke	1	xx.xx.2016	17:10	49.6	1	0	1	yes	xx.xx.2016	10:00			Self referral	Ambulance	Home	0	2	0	151	91	no	no	no	no	no	no		no	no	no		no	no	no	no	MRI	xx.xx.2016	17:29	19	Ischemia	Perfusion MRI	No hypoperfusion	MR-angiography	Stenosis 50-99% in suspected ischemic territory	yes	no
327	xx	xx.xx.1962	Ischemic stroke	1	xx.xx.2016	00:37	53.9	1	0	0	yes	xx.xx.2016	20:15			Other Stroke Unit or Stroke Center	Ambulance	Home	0	3	0	151	74	yes	no	no	no	no	no		no	no	no		no	yes	yes	no	MRI	xx.xx.2016	02:01	84	Ischemia	Perfusion MRI	No hypoperfusion	MR-angiography	Occlusion in suspected ischemic territory	no	no
328	xx	xx.xx.1965	Ischemic stroke	1	xx.xx.2016	17:03	51.5	1	0	1	yes	xx.xx.2016	15:30			In-hospital event		Home	1	12	1	123	91	no	no	no	no	no	no		no	no	no		no	no	no	no	CT	xx.xx.2016	16:44	21581	Ischemia	Perfusion CT	Focal hypoperfusion with mismatch	CT-angiography	Occlusion in suspected ischemic territory	no	no
329	xx	xx.xx.1981	Ischemic stroke	1	xx.xx.2016	01:22	35.5	0	0	1	yes	xx.xx.2016	21:00			Self referral	Other (taxi,self,relatives,friends...)	Home	0	3	0	183	120	no	no	no	no	no	yes	1.3	no	no	no		no	no	no	no	CT	xx.xx.2016	01:59	37	Ischemia	Perfusion CT	Focal hypoperfusion without mismatch	CT-angiography	Occlusion in suspected ischemic territory	no	yes
330	xx	xx.xx.1965	Ischemic stroke	1	xx.xx.2016	02:27	51.8	1	0	0	yes	xx.xx.2016	00:30			Emergency service (144)	Helicopter	Home	0	15	1	156	75	no	no	no	no	no	no		yes	no	no		no	no	no	no	CT	xx.xx.2016	02:52	25	Ischemia	Perfusion CT	Focal hypoperfusion with mismatch	CT-angiography	Occlusion in suspected ischemic territory	yes	no
331	xx	xx.xx.1967	Transient ischemic attack	2	xx.xx.2016	14:21	49.9	1	0	1	no	xx.xx.2016	14:01:00			General Practitioner	Other (taxi,self,relatives,friends...)	Home	0	0	0	130	90	no	no	no	no	no	no		no	no	no			no	no	no	CT	xx.xx.2016	20:54	393	No acute lesion	Perfusion CT	No hypoperfusion	CT-angiography	No abnormality	no	no
332	xx	xx.xx.1965	Ischemic stroke	1	xx.xx.2016	06:40	51.9	1	0	1	wake up	xx.xx.2016	21:00	xx.xx.2016	06:00	Emergency service (144)	Ambulance	Home	0	32	1	138	83	no	no	no	no	no	no		no	no	no		no	no	no	no	MRI	xx.xx.2016	07:00	20	Other finding	Perfusion CT	Focal hypoperfusion with mismatch	CT-angiography	Occlusion in suspected ischemic territory	yes	no
333	xx	xx.xx.1982	Transient ischemic attack	2	xx.xx.2016	20:41	34.4	0	1	1	no	xx.xx.2016	22:01			Self referral	Other (taxi,self,relatives,friends...)	Home	0	0	0	160	100	no	no	no	no	no	no		no	no	no	no	no	no	no	no	MRI	xx.xx.2016	23:15	154				None		yes	no
334	xx	xx.xx.1991	Transient ischemic attack	2	xx.xx.2016	18:41	25.5	0	1	0	no	xx.xx.2016	12:01			Emergency service (144)	Ambulance	Home	0			105	60	no	no	no	no	no	no		no	no	no	no	no	no	no	no	MRI	xx.xx.2016	00:07	326				MR-angiography
335	xx	xx.xx.1961	Ischemic stroke	1	xx.xx.2016	08:27	55	1	0	0	no	xx.xx.2016	22:01			Other hospital		Home	0	0	0	145	90	yes	no	no	no	no	no		no	no	no	no	no	yes	yes	no	MRI	xx.xx.2016	11:25	178		None		None		no	no
336	xx	xx.xx.1963	Transient ischemic attack	2	xx.xx.2016	16:26	53.3	1	0	0	yes	xx.xx.2016	14:30			Self referral	Other (taxi,self,relatives,friends...)	Home	0	2	0	158	87	no	no	no	no	no	no		yes	no	no	no	no	yes	no	no	MRI	xx.xx.2016	16:54	28		Perfusion MRI	Focal hypoperfusion without mismatch	MR-angiography	No abnormality	no	no
337	xx	xx.xx.1969	Ischemic stroke	1	xx.xx.2016	16:52	47.8	1	0	0	yes	xx.xx.2016	14:25			Other Stroke Unit or Stroke Center	Ambulance	Home	0	6	1	111	76	no	no	no	no	no	no		no	no	no		no	no	no	no	CT (external)	xx.xx.2016	15:44:00		Other finding	Perfusion CT	Focal hypoperfusion with mismatch	Digital subtraction angiography	Occlusion in suspected ischemic territory	no	no
338	xx	xx.xx.2000	Ischemic stroke	1	xx.xx.2016	20:25	16.7	0	1	1	yes	xx.xx.2016	19:45			Emergency service (144)	Ambulance	Home	0	5	0	160	75	no	no	no	no	no	no		no	no	no	no	no	no	no	no	MRI	xx.xx.2016	20:40	15		Perfusion MRI	Focal hypoperfusion with mismatch	MR-angiography	Occlusion in suspected ischemic territory	no	no
339	xx	xx.xx.1966	Ischemic stroke	1	xx.xx.2016	14:43	50.4	1	0	1	wake up	xx.xx.2016	22:22	xx.xx.2016	07:00	General Practitioner	Other (taxi,self,relatives,friends...)	Home	0	1	0	160	90	no	no	no	no	no	no		no	no	no	no	no	no	no	no	MRI	xx.xx.2016	16:39	116		Perfusion MRI	Focal hypoperfusion without mismatch	MR-angiography	No abnormality	yes	no
340	xx	xx.xx.1974	Ischemic stroke	1	xx.xx.2016	15:11	42.6	0	0	1	yes	xx.xx.2016	13:45			Self referral	Other (taxi,self,relatives,friends...)	Home	0	1	0	165	85	no	yes	no	no	no	no		no	no	no	no	no	no	yes	no	CT	xx.xx.2016	15:40	29		Perfusion CT	Focal hypoperfusion without mismatch	CT-angiography	Occlusion in suspected ischemic territory	yes	no
341	xx	xx.xx.1962	Ischemic stroke	1	xx.xx.2016	10:12	54.4	1	0	0	wake up	xx.xx.2016	22:22	xx.xx.2016	16:01	Self referral	Other (taxi,self,relatives,friends...)	Home	0	1	0	175	90	no	no	no	no	no	no		no	no	no	no	no	no	no	no	MRI	xx.xx.2016	12:16	124		Perfusion MRI	Focal hypoperfusion without mismatch	MR-angiography	Stenosis 50-99% in suspected ischemic territory	yes	no
342	xx	xx.xx.1968	Ischemic stroke	1	xx.xx.2016	21:24	48.4	1	0	1	no	xx.xx.2016	20:01			In-hospital event		Home	0	5	0			yes	no	no	no	no	no		no	no	no	no	no	yes	no	no	CT	xx.xx.2016	20:48	-36		Perfusion CT	No hypoperfusion	CT-angiography	No abnormality	no	no
343	xx	xx.xx.1973	Ischemic stroke	1	xx.xx.2016	14:41	43.7	0	0	1	wake up	xx.xx.2016		xx.xx.2016	08:01:00																								MRI	xx.xx.2016	11:39:00
344	xx	xx.xx.1966	Ischemic stroke	1	xx.xx.2016	22:49	50.8	1	0	0	no	xx.xx.2016	11:00			Emergency service (144)	Helicopter	Home	0	17	1	84	65	no	no	no	no	no	no		no	no	no	no	no	no	no	no	MRI	xx.xx.2016	23:13	24		Perfusion CT	Focal hypoperfusion with mismatch	MR-angiography	Occlusion in suspected ischemic territory	yes	no
345	xx	xx.xx.1975	Transient ischemic attack	2	xx.xx.2016	09:28	41	0	0	1	no	xx.xx.2016	12:01:00			Emergency service (144)	Ambulance	Home	4	3	0	253	161		no	no	no	no	no		no	no	no	no	no	no	no	no	CT	xx.xx.2016	13:21:00	223						yes	no
346	xx	xx.xx.1978	Ischemic stroke	1	xx.xx.2016	13:26	38.1	0	0	1	no	xx.xx.2016	05:01:00			Self referral	Other (taxi,self,relatives,friends...)	Home		3	0	144	71	no	no	no	no	no	no		no	no	no	no	no	no	no	no	MRI	xx.xx.2016	12:34:00	52
347	xx	xx.xx.1971	Ischemic stroke	1	xx.xx.2016	21:17	45.8	1	0	1	yes	xx.xx.2016	19:30			Emergency service (144)	Ambulance	Home	0	22	1	110	70	yes	no	no	no	no	no		no	no	no	no	no	yes	yes	no	CT	xx.xx.2016	21:26	9		Perfusion CT	Focal hypoperfusion with mismatch	CT-angiography	Occlusion in suspected ischemic territory	no	no
348	xx	xx.xx.1965	Ischemic stroke	1	xx.xx.2016	12:40	51.1	1	0	1	no	xx.xx.2016	09:01:00							3	0	141	107	no	no	no	no	no	no		no	no	no	no	no	no	no	no	MRI	xx.xx.2016	14:33:00	113						no	yes
349	xx	xx.xx.1964	Ischemic stroke	1	xx.xx.2016	08:12	52.8	1	0	1	wake up	xx.xx.2016	22:22:00	xx.xx.2016	04:01:00					0	0	190	90	no	no	no	no	no	no		no	no	no	no	no	yes	no	no	MRI (external)	xx.xx.2016	09:17:00							no	no
350	xx	xx.xx.1965	Transient ischemic attack	2	xx.xx.2016	09:13	51.7	1	0	1	yes	xx.xx.2016	07:55:00			Emergency service (144)	Ambulance	Home	0	1	0	157	74	yes	no	no	no	no	no		no	no	no	no	no	no	no	no	MRI	xx.xx.2016	09:29:00	16						no	no
351	xx	xx.xx.1972	Ischemic stroke	1	xx.xx.2016	13:02	44.2	0	0	0	no	xx.xx.2016	08:01:00			Self referral	Other (taxi,self,relatives,friends...)	Home		1	0	210	100	no	no	no	no	no	no		no	no	no	no	no	no	no	no	CT	xx.xx.2016	16:54:00	232						yes	no
352	xx	xx.xx.1980	Ischemic stroke	1	xx.xx.2016	09:48	36.4	0	0	1	no	xx.xx.2016	21:01:00			Self referral	Other (taxi,self,relatives,friends...)	Home		0	0	120	85	no	no	no	no	no	no		no	no	no	no	no	no	no	no	MRI	xx.xx.2016	11:24:00	96						yes	no
353	xx	xx.xx.1982	Ischemic stroke	1	xx.xx.2016	14:56	34.9	0	1	1	yes	xx.xx.2016	13:00:00			Self referral	Other (taxi,self,relatives,friends...)	Home		1	0	160	95	no	no	no	no	no	no		no	no	no	no	no	no	no	no	MRI	xx.xx.2016	16:28:00	92						yes	no
354	xx	xx.xx.1979	Ischemic stroke	1	xx.xx.2016	08:11	37.2	0	0	1	yes	xx.xx.2016	06:30:00			Emergency service (144)	Ambulance	Home		0	0	131	61	no	no	no	no	no	no	no	no	no	no	no	no	no	no	no	MRI	xx.xx.2016	08:30:00	19						yes	no
355	xx	xx.xx.1964	Ischemic stroke	1	xx.xx.2016	14:15	51.9	1	0	1	yes	xx.xx.2016	06:30			Other hospital		Home	0	0	0	116	78	no	no	no	no	no	no		no	no	no	no	no	no	no	no	MRI	xx.xx.2016	15:54	99		Perfusion MRI	Focal hypoperfusion with mismatch	MR-angiography	No abnormality	no	no
356	xx	xx.xx.1976	Ischemic stroke	1	xx.xx.2017	22:27	40.4	0	0	1	yes	xx.xx.2017	20:15			Self referral	Ambulance	Home	0	2	0	150	100	no	no	no	no	no	no		no	no	no	no	no	no	no	no	MRI	xx.xx.2017	23:13	46		Perfusion MRI	Focal hypoperfusion with mismatch	MR-angiography	Stenosis 50-99% in suspected ischemic territory	no	no
357	xx	xx.xx.1965	Transient ischemic attack	2	xx.xx.2017	12:14	51.6	1	0	1	wake up	xx.xx.2016	22:22	xx.xx.2017	08:01	Emergency service (144)	Ambulance	Home	0	0	0	120	90	no	no	no	no	no	no		no	no	no	no	no	no	no	no	MRI	xx.xx.2017	17:15	301		Perfusion MRI	No hypoperfusion	MR-angiography	No abnormality	yes	no
358	xx	xx.xx.1973	Ischemic stroke	1	xx.xx.2017	03:51	43.8	0	0	0	wake up	xx.xx.2017	00:01:00	xx.xx.2017	02:00	Emergency service (144)	Ambulance	Home	0	0	0	151	94	no	no	no	no	no	no		no	no	no	no	no	yes	no	yes	MRI	xx.xx.2017	04:17	26		Perfusion MRI	Focal hypoperfusion with mismatch	MR-angiography	No abnormality	yes	no
359	xx	xx.xx.1966	Ischemic stroke	1	xx.xx.2017	09:58	50.3	1	0	1	yes	xx.xx.2017	09:00			Emergency service (144)	Ambulance	Home	0	12	1	175	85	no	no	no	no	no	no		no	no	no	no	no	yes	no	no	MRI	xx.xx.2017	10:10	12		Perfusion MRI	Focal hypoperfusion with mismatch	MR-angiography	Occlusion in suspected ischemic territory	no	no
360	xx	xx.xx.1963	Ischemic stroke	1	xx.xx.2017	10:49	53.2	1	0	1	no	xx.xx.2016	14:01			General Practitioner	Other (taxi,self,relatives,friends...)	Home	0	0	0	130	85	no	no	no	no	no	no		no	no	no	no	no	no	no	no	MRI	xx.xx.2017	18:52	483		Perfusion MRI	Focal hypoperfusion with mismatch	MR-angiography	Stenosis 50-99% in suspected ischemic territory	yes	no
361	xx	xx.xx.1973	Transient ischemic attack	2	xx.xx.2017	16:10	44	0	0	0	yes	xx.xx.2017	10:30			Other hospital		Home	0	0	0	160	100	no	no	no	no	no	no		no	no	no	no	no	no	no	no	MRI	xx.xx.2017	17:58	108		Perfusion MRI	No hypoperfusion	MR-angiography	No abnormality	yes	no
362	xx	xx.xx.1972	Ischemic stroke	1	xx.xx.2017	13:05	44.6	0	0	1	no	xx.xx.2017	11:01			Self referral	Other (taxi,self,relatives,friends...)	Home	0	1	0	135	95	no	no	no	no	no	no		no	no	no	no	no	no	no	no	MRI	xx.xx.2017	15:21	136		Perfusion MRI	Focal hypoperfusion without mismatch	MR-angiography	No abnormality	yes	no
363	xx	xx.xx.1967	Ischemic stroke	1	xx.xx.2017	10:12	49.4	1	0	1	wake up	xx.xx.2017	22:22	xx.xx.2017	07:01	Self referral	Other (taxi,self,relatives,friends...)	Home	0	1	0	200	90	no	no	no	no	no	no		no	no	no	no	no	yes	no	no	MRI	xx.xx.2017	10:53	41		Perfusion MRI	Focal hypoperfusion without mismatch	MR-angiography	No abnormality	yes	no
364	xx	xx.xx.1987	Transient ischemic attack	2	xx.xx.2017	13:25	29.9	0	1	1	no	xx.xx.2017	08:01:00			Other hospital		Home	0	0	0			no	no	no	no	no	no		no	no	no	no	no	no	no	no	MRI (external)	xx.xx.2017	10:57	-1588		Perfusion MRI	No hypoperfusion	MR-angiography	Stenosis 50-99% in suspected ischemic territory	yes	no
365	xx	xx.xx.1971	Ischemic stroke	1	xx.xx.2017	10:42	45.4	1	0	1	no	xx.xx.2017	14:01			Emergency service (144)	Ambulance	Home	0	2	0	107	60	no	no	no	no	no	no		no	no	no	no	no	no	no	no	MRI	xx.xx.2017	11:02	20		Perfusion MRI	Focal hypoperfusion with mismatch	MR-angiography	Stenosis 50-99% in suspected ischemic territory	yes	no
366	xx	xx.xx.1962	Ischemic stroke	1	xx.xx.2017	17:05	54.3	1	0	1	no	xx.xx.2017	13:01			Emergency service (144)	Ambulance	Home	0	2	0	169	115	no	no	no	no	no	no		no	no	no	no	no	no	no	no	CT	xx.xx.2017	17:27	22		Perfusion CT	No hypoperfusion	CT-angiography	No abnormality	yes	no
367	xx	xx.xx.1968	Ischemic stroke	1	xx.xx.2017	09:45	48.6	1	0	1	no	xx.xx.2017	07:01:00			Emergency service (144)	Ambulance	Home	0	3	0	137	81	no	no	no	no	no	no		no	no	no	no	no	no	no	no	MRI	xx.xx.2017	10:01	16		Perfusion MRI	No hypoperfusion	MR-angiography	No abnormality	no	no
368	xx	xx.xx.1963	Ischemic stroke	1	xx.xx.2017	06:27	53.2	1	0	0	wake up	xx.xx.2017	22:22	xx.xx.2017	05:45	Emergency service (144)	Ambulance	Home	0	4	0	192	102	no	no	no	no	no	no		no	no	no	no	no	no	no	no	MRI	xx.xx.2017	06:53	26		Perfusion MRI	Focal hypoperfusion without mismatch	MR-angiography	No abnormality	no	no
369	xx	xx.xx.1979	Ischemic stroke	1	xx.xx.2017	14:18	37.4	0	0	1	no	xx.xx.2017	11:01			Self referral	Other (taxi,self,relatives,friends...)	Home	0	0	0	175	110	no	no	no	no	no	no		no	no	no	no	no	no	no	no	MRI	xx.xx.2017	15:26	68		Perfusion MRI	Focal hypoperfusion with mismatch	MR-angiography	Stenosis 50-99% in suspected ischemic territory	no	yes
370	xx	xx.xx.1978	Transient ischemic attack	2	xx.xx.2017	23:42	38.8	0	0	0	no	xx.xx.2017	11:01:00			Other hospital		Home	0	0	0	127	68	no	no	no	no	no	no		no	no	no	no	no	no	no	no	MRI	xx.xx.2017	02:27	165		Perfusion MRI		MR-angiography	No abnormality	yes	no
371	xx	xx.xx.1966	Amaurosis fugax	3	xx.xx.2017	16:23	51.1	1	0	0	no	xx.xx.2017	11:01			Other hospital		Home	0	0	0	175	95	no	no	no	no	no	no		no	no	no	no	no	no	no	no	MRI	xx.xx.2017	19:52	209		Perfusion MRI	No hypoperfusion	MR-angiography	No abnormality	yes	no
372	xx	xx.xx.1993	Ischemic stroke	1	xx.xx.2017	11:19	23.6	0	1	0	yes	xx.xx.2017	09:45			Emergency service (144)	Ambulance	Home	0	1	0	120	70	no	no	no	no	no	no		no	no	no	no	no	no	no	yes	MRI	xx.xx.2017	11:35	16		Perfusion MRI	Focal hypoperfusion with mismatch	MR-angiography	Occlusion in suspected ischemic territory	no	no
373	xx	xx.xx.1962	Ischemic stroke	1	xx.xx.2017	12:00	54.7	1	0	1	wake up	xx.xx.2017	22:22	xx.xx.2017	09:00	Self referral	Other (taxi,self,relatives,friends...)	Home	0	2	0	145	90	no	no	no	no	no	no		no	no	no	no	no	yes	no	no	MRI	xx.xx.2017	15:39	219		Perfusion MRI	Focal hypoperfusion with mismatch	MR-angiography	No abnormality	no	yes
374	xx	xx.xx.1962	Ischemic stroke	1	xx.xx.2017	20:55	54.3	1	0	1	yes	xx.xx.2017	19:00			Other hospital		Home	0	0	0	134	81	no	no	no	no	no	no		no	no	no	no	no	no	no	no	MRI	xx.xx.2017	21:19	24		Perfusion MRI	Focal hypoperfusion with mismatch	MR-angiography	No abnormality	yes	no
375	xx	xx.xx.1989	Ischemic stroke	1	xx.xx.2017	17:05	27.5	0	1	1	yes	xx.xx.2017	15:55			Emergency service (144)	Helicopter	Home	0	5	0	141	72	no	no	no	no	no	no		no	no	no	no	no	no	no	no	MRI	xx.xx.2017	17:26	21		Perfusion MRI	Focal hypoperfusion without mismatch	MR-angiography	Stenosis 50-99% in suspected ischemic territory	no	no
376	xx	xx.xx.1968	Ischemic stroke	1	xx.xx.2017	17:52	48.2	1	0	1	yes	xx.xx.2017	13:00			Emergency service (144)	Ambulance	Home	0	2	0	165	96	no	no	no	no	no	no		no	no	no	no	no	no	no	no	MRI	xx.xx.2017	18:12	20		Perfusion MRI	Focal hypoperfusion without mismatch	MR-angiography	No abnormality	yes	no
377	xx	xx.xx.1968	Ischemic stroke	1	xx.xx.2017	07:07	48.6	1	0	1	wake up	xx.xx.2017	22:22:00	xx.xx.2017	05:00	Other hospital		Home	0	1	0	111	76	no	no	no	no	no	no		no	no	no	no	no	no	no	no	MRI	xx.xx.2017	07:23	16		Perfusion MRI	Focal hypoperfusion with mismatch	MR-angiography	Occlusion in suspected ischemic territory	no	no
378	xx	xx.xx.2000	Ischemic stroke	1	xx.xx.2017	11:59	16.2	0	1	1	yes	xx.xx.2017	10:15			Emergency service (144)	Ambulance	Home	0	3	0	138	71	no	no	no	no	no	no		no	no	no	no	no	no	no	no	MRI	xx.xx.2017	12:09	10		Perfusion MRI	No hypoperfusion	MR-angiography	No abnormality	no	no
379	xx	xx.xx.1979	Ischemic stroke	1	xx.xx.2017	19:27	37.8	0	0	0	yes	xx.xx.2017	14:30			Other hospital		Home	0	15	1	135	75	no	no	no	no	no	no		no	no	no	no	no	no	no	yes	MRI	xx.xx.2017	19:50	23		Perfusion MRI	Focal hypoperfusion with mismatch	MR-angiography	Occlusion in suspected ischemic territory	no	no
380	xx	xx.xx.1969	Ischemic stroke	1	xx.xx.2017	10:00	47.4	1	0	0	yes	xx.xx.2017	13:50			In-hospital event		Home	1	15	1	99	54	no	no	no	no	no	no		no	no	no	no	no	no	yes	no	MRI	xx.xx.2017	15:17	10397		Perfusion CT	Focal hypoperfusion with mismatch	CT-angiography	Occlusion in suspected ischemic territory	yes	no
381	xx	xx.xx.1968	Ischemic stroke	1	xx.xx.2017	09:22	48.3	1	0	0	yes	xx.xx.2017	07:30			Emergency service (144)	Helicopter	Home	0	19	1	206	133	no	no	no	no	no	no		no	no	no	no	no	no	no	no	MRI	xx.xx.2017	09:42	20		Perfusion MRI	Focal hypoperfusion with mismatch	MR-angiography	Stenosis 50-99% in suspected ischemic territory	yes	no
382	xx	xx.xx.1984	Ischemic stroke	1	xx.xx.2017	12:44	32.6	0	1	0	yes	xx.xx.2017	08:00			Self referral	Other (taxi,self,relatives,friends...)	Home	0	1	0	125	60	no	no	no	no	no	no		no	no	no	no	no	no	no	no	MRI	xx.xx.2017	16:55	-526789		Perfusion MRI	Focal hypoperfusion with mismatch	MR-angiography	Stenosis 50-99% in suspected ischemic territory	yes	no
383	xx	xx.xx.1962	Ischemic stroke	1	xx.xx.2017	18:00	54.8	1	0	0	no	xx.xx.2017	11:01			Other hospital								yes	yes	no	no	no	no		yes	no	no	no	no	yes	yes	no	MRI	xx.xx.2017	11:42	19782		Perfusion MRI	Focal hypoperfusion with mismatch	MR-angiography	No abnormality	yes	yes
384	xx	xx.xx.1966	Ischemic stroke	1	xx.xx.2017	14:06	50.9	1	0	1	no	xx.xx.2017	11:01:00			General Practitioner	Ambulance	Home	0	0	0	119	71	no	no	no	no	no	no		no	no	no	no	no	no	no	no	MRI	xx.xx.2017	15:35	89		Perfusion MRI	Focal hypoperfusion with mismatch	MR-angiography	Stenosis 50-99% in suspected ischemic territory	yes	no
385	xx	xx.xx.1962	Ischemic stroke	1	xx.xx.2017	03:17	54.4	1	0	1	no	xx.xx.2017	14:01			Other hospital		Home	0	1	0	170	81	no	no	no	no	no	no		no	no	no	no	no	no	no	no	CT (external)	xx.xx.2017	00:29:00			Perfusion CT	Focal hypoperfusion with mismatch	CT-angiography	Stenosis 50-99% in suspected ischemic territory	no	no
386	xx	xx.xx.1968	Ischemic stroke	1	xx.xx.2017	14:36	48.7	1	0	0	yes	xx.xx.2017	13:40			Emergency service (144)	Ambulance	Home	0	7	1	114	67	no	no	no	no	no	no		no	no	no	no	no	no	no	no	MRI	xx.xx.2017	15:16	40		Perfusion MRI	No hypoperfusion	MR-angiography	Stenosis 50-99% in suspected ischemic territory	no	yes
387	xx	xx.xx.1964	Ischemic stroke	1	xx.xx.2017	09:39	53	1	0	1	yes	xx.xx.2017	16:45			Emergency service (144)	Ambulance	Home	0	6	1	189	115	no	no	no	no	no	no		no	no	no	no	no	no	no	no	MRI	xx.xx.2017	10:03	24		Perfusion MRI	Focal hypoperfusion with mismatch	MR-angiography	Stenosis 50-99% in suspected ischemic territory	yes	no
388	xx	xx.xx.1981	Ischemic stroke	1	xx.xx.2017	04:21	35.7	0	0	1	yes	xx.xx.2017	23:30			Other hospital		Home	0	1	0	141	77	no	no	no	no	no	no		no	no	no	no	no	no	no	no	MRI	xx.xx.2017	04:51	30		Perfusion MRI	Focal hypoperfusion with mismatch	MR-angiography	Stenosis 50-99% in suspected ischemic territory	yes	no
389	xx	xx.xx.1974	Ischemic stroke	1	xx.xx.2017	14:42	42.6	0	0	1	yes	xx.xx.2017	23:00			Emergency service (144)	Ambulance	Home	0	0	0	202	105	no	no	no	no	no	no		no	no	no	no	no	no	no	no	MRI	xx.xx.2017	18:20	218		Perfusion MRI	No hypoperfusion	MR-angiography	No abnormality	yes	no
390	xx	xx.xx.1963	Ischemic stroke	1	xx.xx.2017	09:42	53.8	1	0	0	yes	xx.xx.2017	05:50			Other hospital		Home	0	1	0	157	87	no	no	no	no	no	no		no	no	no	no	no	no	no	no	MRI	xx.xx.2017	10:04	22		Perfusion MRI	Focal hypoperfusion with mismatch	MR-angiography	Occlusion in suspected ischemic territory	yes	no
391	xx	xx.xx.1973	Ischemic stroke	1	xx.xx.2017	13:34	43.8	0	0	1	wake up	xx.xx.2017	22:22	xx.xx.2017	07:00	Other hospital		Home	0	0	0	171	76	no	no	no	no	no	no		no	no	no	no	no	no	no	no	MRI (external)	xx.xx.2017	11:16:00			Perfusion MRI	Focal hypoperfusion with mismatch	MR-angiography	Stenosis 50-99% in suspected ischemic territory	yes	no
392	xx	xx.xx.1964	Transient ischemic attack	2	xx.xx.2017	20:02	52.5	1	0	1	no	xx.xx.2017	18:01:00			Emergency service (144)	Ambulance	Home	3	5	0	126	89	yes	no	no	no	no	no		no	no	no	no	no	yes	yes	no	MRI	xx.xx.2017	20:18	16		Perfusion MRI	No hypoperfusion	MR-angiography	No abnormality	no	no
393	xx	xx.xx.1969	Ischemic stroke	1	xx.xx.2017	16:59	48.1	1	0	1	yes	xx.xx.2017	16:00			Emergency service (144)	Ambulance	Home	0	7	1	88	59	no	no	no	no	no	no		no	no	no	no	no	no	no	no	MRI	xx.xx.2017	17:20	21		Perfusion MRI	Focal hypoperfusion with mismatch	MR-angiography	Occlusion in suspected ischemic territory	yes	no
394	xx	xx.xx.1972	Ischemic stroke	1	xx.xx.2017	16:10	44.5	0	0	1	yes	xx.xx.2017	08:30			In-hospital event		Home	0	0	0			no	no	no	no	no	no		no	no	no	no	no	no	no	no	MRI	xx.xx.2017	16:04	-6		Perfusion MRI	Focal hypoperfusion with mismatch	MR-angiography	No abnormality	no	no
395	xx	xx.xx.1967	Ischemic stroke	1	xx.xx.2017	08:00	49.9	1	0	1	yes	xx.xx.2017	16:35			In-hospital event						68	56																CT	xx.xx.2017	10:48	168		Perfusion CT	Focal hypoperfusion with mismatch	CT-angiography	No abnormality	no	no
396	xx	xx.xx.1962	Transient ischemic attack	2	xx.xx.2017	15:05	54.7	1	0	1	yes	xx.xx.2017	10:30			Emergency service (144)	Ambulance	Home	0	0	0	161	101	no	no	no	no	no	no		no	no	yes	no	no	yes	no	no	MRI	xx.xx.2017	15:34	29		Perfusion MRI	No hypoperfusion	MR-angiography	No abnormality	no	no
397	xx	xx.xx.1976	Ischemic stroke	1	xx.xx.2017	20:05	40.6	0	0	1	yes	xx.xx.2017	16:00			Other hospital		Home	0	7	1	142	63	no	no	no	no	no	no		no	no	no	no	no	no	no	no	CT (external)	xx.xx.2017	18:43:00			None		CT-angiography	Occlusion in suspected ischemic territory	yes	no
398	xx	xx.xx.1983	Transient ischemic attack	2	xx.xx.2017	10:40	33.3	0	1	1	no	xx.xx.2017	10:01:00			Self referral	Other (taxi,self,relatives,friends...)	Home	0	1	0	143	89	no	no	no	no	no	no		no	no	no	no	no	no	no	no	MRI	xx.xx.2017	13:30	170		Perfusion MRI	No hypoperfusion	MR-angiography	Occlusion in suspected ischemic territory	yes	no
399	xx	xx.xx.1984	Transient ischemic attack	2	xx.xx.2017	11:06	32.5	0	1	0	no	xx.xx.2017	12:01:00			General Practitioner	Other (taxi,self,relatives,friends...)	Home	0	0	0	131	68	no	no	no	no	no	no		no	no	no	no	no	no	no	no	MRI	xx.xx.2017	13:14	128		Perfusion MRI	No hypoperfusion	MR-angiography	Stenosis 50-99% in suspected ischemic territory	yes	no
400	xx	xx.xx.1962	Transient ischemic attack	2	xx.xx.2017	11:31	54.6	1	0	0	no	xx.xx.2017	10:01:00			Other hospital		Home	0	0	0	150	110	no	no	no	no	no	no		no	no	no	no	no	no	no	no	MRI	xx.xx.2017	11:55	24		Perfusion MRI	Focal hypoperfusion with mismatch	MR-angiography	No abnormality	yes	no
401	xx	xx.xx.1971	Transient ischemic attack	2	xx.xx.2017	17:08	45.7	1	0	0	no	xx.xx.2017	12:01:00			General Practitioner	Other (taxi,self,relatives,friends...)	Home	0	0	0	197	108	no	no	no	no	no	no		no	no	no	no	no	no	no	no	MRI	xx.xx.2017	22:02	294		Perfusion MRI	No hypoperfusion	MR-angiography	Stenosis 50-99% in suspected ischemic territory	no	yes
402	xx	xx.xx.1971	Ischemic stroke	1	xx.xx.2017	23:15	46.2	1	0	1	yes	xx.xx.2017	21:45			Emergency service (144)	Ambulance	Home	0	0	0	138	84	no	no	no	no	no	no		no	no	no	no	no	no	no	no	MRI	xx.xx.2017	00:38	83		Perfusion MRI	Focal hypoperfusion with mismatch	MR-angiography	No abnormality	yes	no
403	xx	xx.xx.1965	Ischemic stroke	1	xx.xx.2017	22:06	51.9	1	0	1	no	xx.xx.2017	18:15			Other hospital		Home	0	18	1	132	75	no	no	no	no	no	no		no	no	no	no	no	no	no	no	CT (external)	xx.xx.2017	19:55:00			Perfusion CT	Focal hypoperfusion with mismatch	CT-angiography	Stenosis 50-99% in suspected ischemic territory	yes	no
404	xx	xx.xx.1980	Ischemic stroke	1	xx.xx.2017	09:04	36.9	0	0	1	yes	xx.xx.2017	08:00			Emergency service (144)	Helicopter	Home	0	12	1	130	87	no	no	no	no	no	no		no	no	no	no	no	no	no	no	CT	xx.xx.2017	09:07	3		Perfusion CT	Focal hypoperfusion with mismatch	CT-angiography	Occlusion in suspected ischemic territory	no	no
405	xx	xx.xx.1970	Transient ischemic attack	2	xx.xx.2017	12:38	47.1	1	0	0	yes	xx.xx.2017	09:30			Self referral	Other (taxi,self,relatives,friends...)	Home	0	1	0	171	96	no	no	no	no	no	no		no	no	no	no	no	yes	no	no	MRI	xx.xx.2017	15:23	165		Perfusion MRI	No hypoperfusion	MR-angiography	No abnormality	yes	no
406	xx	xx.xx.1971	Ischemic stroke	1	xx.xx.2017	16:00	46.2	1	0	1	yes	xx.xx.2017	06:30			Other hospital		Home	0	0	0	129	87	no	no	no	no	no	no		no	no	no	no	no	no	no	no	MRI	xx.xx.2017	19:04:00	184		Perfusion MRI	Focal hypoperfusion with mismatch	MR-angiography	Stenosis 50-99% in suspected ischemic territory	no	yes
407	xx	xx.xx.1992	Ischemic stroke	1	xx.xx.2017	21:32	25	0	1	0	no	xx.xx.2017	08:01:00			Other hospital		Home	0	12	1	136	66	no	no	no	no	no	no		no	no	no	no	no	no	no	no	CT (external)	xx.xx.2017	13:26:00			Perfusion MRI	Focal hypoperfusion with mismatch	MR-angiography	Occlusion in suspected ischemic territory	yes	no
408	xx	xx.xx.1977	Ischemic stroke	1	xx.xx.2017	09:01	40	0	0	1	no	xx.xx.2017	10:01			Other hospital		Home	0	36	1			no	no	no	no	no	no		no	no	no	no	no	no	no	no	CT (external)	xx.xx.2017	18:24:00			Perfusion CT	No hypoperfusion	MR-angiography	No abnormality	yes	yes
409	xx	xx.xx.1976	Ischemic stroke	1	xx.xx.2017	16:05	40.4	0	0	1	yes	xx.xx.2017	14:05			Other hospital		Home	0	22	1	164	94	no	no	no	no	no	no		no	no	no	no	no	no	no	no	MRI	xx.xx.2017	16:23:00	18		Perfusion CT	Focal hypoperfusion with mismatch	MR-angiography	Stenosis 50-99% in suspected ischemic territory	yes	no
410	xx	xx.xx.1962	Ischemic stroke	1	xx.xx.2017	17:39	54.7	1	0	0	yes	xx.xx.2017	16:40			Emergency service (144)	Ambulance	Home	0	0	0	172	115	no	no	no	no	no	no		no	no	no	no	no	yes	no	no	MRI	xx.xx.2017	19:54	135		Perfusion MRI	Focal hypoperfusion with mismatch	CT-angiography	No abnormality	yes	no
411	xx	xx.xx.1978	Ischemic stroke	1	xx.xx.2017	15:11	38.9	0	0	1	yes	xx.xx.2017	09:30			Self referral	Other (taxi,self,relatives,friends...)	Home	0	1	0	170	111	no	no	no	no	no	no		no	no	no	no	no	no	no	no	MRI	xx.xx.2017	17:07	116		Perfusion MRI	Focal hypoperfusion with mismatch	MR-angiography	Occlusion in suspected ischemic territory	yes	no
412	xx	xx.xx.1977	Ischemic stroke	1	xx.xx.2017	15:07	39.4	0	0	1	no	xx.xx.2017	14:01			Emergency service (144)	Ambulance	Home	0	0	0	146	91	no	no	no	no	no	no		no	no	no	no	no	no	no	no	MRI	xx.xx.2017	15:27	20		Perfusion MRI	Focal hypoperfusion with mismatch	MR-angiography	No abnormality	yes	no
413	xx	xx.xx.1968	Ischemic stroke	1	xx.xx.2017	19:19	48.8	1	0	1	yes	xx.xx.2017	16:30			Other hospital		Home	0	4	0	152	94	no	no	no	no	no	no		no	no	no	no	no	yes	no	no	MRI	xx.xx.2017	19:39	20		Perfusion MRI	Focal hypoperfusion with mismatch	MR-angiography	Occlusion in suspected ischemic territory	no	no
414	xx	xx.xx.1969	Ischemic stroke	1	xx.xx.2017	22:50	48.1	1	0	1	no	xx.xx.2017	14:01			Other hospital		Home	0	2	0	164	102	yes	no	no	no	no	no		no	no	no	no	no	no	yes	no	MRI (external)	xx.xx.2017	12:55:00			Perfusion MRI	Focal hypoperfusion with mismatch	MR-angiography	Stenosis 50-99% in suspected ischemic territory	yes	no
415	xx	xx.xx.1964	Ischemic stroke	1	xx.xx.2017	07:45	53.3	1	0	1	wake up	xx.xx.2017	22:22	xx.xx.2017	06:01	Emergency service (144)	Ambulance	Home	0	2	0	115	73	no	no	no	no	no	no		no	no	no	no	no	no	no	no	MRI	xx.xx.2017	09:38	113		Perfusion MRI	Focal hypoperfusion with mismatch	MR-angiography	Occlusion in suspected ischemic territory	yes	no
416	xx	xx.xx.1973	Ischemic stroke	1	xx.xx.2017	14:00	44.1	0	0	1	wake up	xx.xx.2017	06:01:00	xx.xx.2017	07:15	Other hospital		Home	0	3	0	139	81	no	no	no	no	no	no		no	no	no	no	no	yes	no	no	MRI	xx.xx.2017	14:16	16		Perfusion MRI	No hypoperfusion	MR-angiography	Stenosis 50-99% in suspected ischemic territory	no	no
417	xx	xx.xx.1991	Ischemic stroke	1	xx.xx.2017	15:24	25.7	0	1	0	no	xx.xx.2017	08:01			Self referral	Other (taxi,self,relatives,friends...)	Home	0	3	0	127	85	yes	no	no	no	no	no		no	no	no	no	no	no	no	no	MRI	xx.xx.2017	16:28	64		Perfusion MRI	Focal hypoperfusion with mismatch	MR-angiography	Stenosis 50-99% in suspected ischemic territory	yes	no
418	xx	xx.xx.1962	Transient ischemic attack	2	xx.xx.2017	21:34	55	1	0	1	yes	xx.xx.2017	19:55			Emergency service (144)	Ambulance	Home	0	0	0	146	77	yes	no	no	no	no	no		no	no	no	no	no	yes	no	no	MRI	xx.xx.2017	21:58	24		Perfusion MRI	No hypoperfusion	MR-angiography	No abnormality	no	no
419	xx	xx.xx.1966	Amaurosis fugax	3	xx.xx.2017	09:07	51	1	0	1	no	xx.xx.2017	08:01			Other hospital		Home	0	0	0	151	100	yes	no	no	no	no	no		no	no	no	no	no	no	yes	no	MRI	xx.xx.2017	14:39	332		Perfusion MRI	No hypoperfusion	MR-angiography	Stenosis 50-99% in suspected ischemic territory	yes	no
420	xx	xx.xx.1982	Ischemic stroke	1	xx.xx.2017	02:04	34.8	0	1	1	no	xx.xx.2017	19:30			Other hospital		Home	0	10	1	149	83	no	no	no	no	no	no		no	no	no	no	no	no	no	no	MRI	xx.xx.2017	02:26	22		Perfusion MRI	Focal hypoperfusion with mismatch	MR-angiography	Stenosis 50-99% in suspected ischemic territory	yes	no
421	xx	xx.xx.1963	Ischemic stroke	1	xx.xx.2017	21:15	53.5	1	0	0	no	xx.xx.2017	22:01			Other hospital		Home	0	3	0	145	72	yes	no	no	no	no	no		no	no	no	no	no	yes	no	no	MRI	xx.xx.2017	22:31	76				MR-angiography	Stenosis 50-99% in suspected ischemic territory	yes	no
422	xx	xx.xx.1980	Ischemic stroke	1	xx.xx.2017	21:49	36.4	0	0	1	yes	xx.xx.2017	17:30			Other hospital		Home	0	1	0	136	88	no	no	no	no	no	no		no	no	no	no	no	no	no	no	MRI	xx.xx.2017	22:08	19		Perfusion MRI	Focal hypoperfusion with mismatch	MR-angiography	Stenosis 50-99% in suspected ischemic territory	yes	no
423	xx	xx.xx.1975	Ischemic stroke	1	xx.xx.2017	11:20	41.7	0	0	0	wake up	xx.xx.2017	03:30	xx.xx.2017	06:00	Emergency service (144)	Ambulance	Home	0	1	0	156	84	no	no	no	no	no	no		no	no	no	no	no	no	no	no	MRI	xx.xx.2017	11:47	27		Perfusion MRI	Focal hypoperfusion with mismatch	MR-angiography	Stenosis 50-99% in suspected ischemic territory	yes	no
424	xx	xx.xx.1984	Transient ischemic attack	2	xx.xx.2017	01:24	32.8	0	1	0	yes	xx.xx.2017	21:30			Other hospital		Home	0	0	0	147	67	yes	no	no	no	no	no		no	no	no	no	no	no	no	no	MRI	xx.xx.2017	02:44	80		Perfusion MRI	No hypoperfusion	MR-angiography	Occlusion in suspected ischemic territory	yes	no
425	xx	xx.xx.1966	Ischemic stroke	1	xx.xx.2017	02:27	51.4	1	0	0	yes	xx.xx.2017	16:30			Other hospital		Home	0	2	0	164	105	no	no	no	no	no	no		no	no	no	no	no	no	no	no	CT (external)	xx.xx.2017	20:48:00			Perfusion CT	Focal hypoperfusion with mismatch	None		no	yes
426	xx	xx.xx.1986	Ischemic stroke	1	xx.xx.2017	14:50	30.6	0	1	0	no	xx.xx.2017	12:01			Other hospital		Home	0	3	0	141	75	no	no	no	no	no	no		no	no	no	no	no	no	no	no	CT (external)	xx.xx.2017	12:42:00			Perfusion CT	Focal hypoperfusion with mismatch	MR-angiography	No abnormality	yes	no
427	xx	xx.xx.1984	Transient ischemic attack	2	xx.xx.2017	16:44	33.1	0	1	1	yes	xx.xx.2017	14:00			General Practitioner	Ambulance	Home	0	0	0	128	69	no	no	no	no	no	no		no	no	no	no	no	no	no	no	MRI	xx.xx.2017	17:23	39		Perfusion MRI	No hypoperfusion	MR-angiography	No abnormality	yes	no
428	xx	xx.xx.1977	Transient ischemic attack	2	xx.xx.2017	08:41	39.9	0	0	0	no	xx.xx.2017	12:01			General Practitioner	Other (taxi,self,relatives,friends...)	Home	0	0	0	130	95	no	no	no	no	no	no		no	no	no	no	no	no	no	no	MRI (external)	xx.xx.2017	16:41:00			Perfusion MRI	No hypoperfusion	MR-angiography	No abnormality	yes	no
429	xx	xx.xx.1966	Ischemic stroke	1	xx.xx.2017	21:01	50.5	1	0	1	no	xx.xx.2017	20:01:00			Other hospital		Home	0	0	0			no	no	no	no	no	no		no	no	no	no	no	no	no	no	CT	xx.xx.2017	00:53	1672		Perfusion CT	Focal hypoperfusion with mismatch	CT-angiography	No abnormality	yes	yes
430	xx	xx.xx.1977	Ischemic stroke	1	xx.xx.2017	08:39	40.3	0	0	0	wake up	xx.xx.2017	22:22	xx.xx.2017	04:00	Other hospital		Home	0	6	1	175	96	no	no	no	no	no	no		no	no	no	no	no	yes	no	no	MRI	xx.xx.2017	09:07	28		Perfusion MRI	Focal hypoperfusion with mismatch	MR-angiography	Stenosis 50-99% in suspected ischemic territory	no	no
431	xx	xx.xx.1963	Ischemic stroke	1	xx.xx.2017	16:31	54.1	1	0	0	yes	xx.xx.2017	14:00			Self referral	Other (taxi,self,relatives,friends...)	Home	0	0	0	119	82	yes	no	no	no	no	no		no	no	no	no	no	yes	yes	no	MRI	xx.xx.2017	20:47	256		Perfusion MRI	Focal hypoperfusion with mismatch	MR-angiography	No abnormality	no	no
432	xx	xx.xx.1972	Ischemic stroke	1	xx.xx.2017	13:07	44.7	0	0	1	no	xx.xx.2017	12:01			Self referral	Other (taxi,self,relatives,friends...)	Home	0	0	0	155	88	yes	no	no	no	no	no		no	no	no	no	no	no	yes	no	MRI	xx.xx.2017	17:52	285		Perfusion MRI	Focal hypoperfusion with mismatch	MR-angiography	Stenosis 50-99% in suspected ischemic territory	no	no
433	xx	xx.xx.1964	Ischemic stroke	1	xx.xx.2017	01:27	53.2	1	0	1	no	xx.xx.2017	00:01			Emergency service (144)	Helicopter	Home	0	0	0	120	99	no	no	no	no	no	no		no	no	no	no	no	no	yes	no	CT	xx.xx.2017	01:41	14		Perfusion CT	No hypoperfusion	CT-angiography	Occlusion in suspected ischemic territory	yes	no
434	xx	xx.xx.1989	Ischemic stroke	1	xx.xx.2017	18:16	28.1	0	1	1	no	xx.xx.2017	12:01			General Practitioner	Other (taxi,self,relatives,friends...)	Home	0	0	0	139	81	no	no	no	no	no	no		no	no	no	no	no	no	no	no	MRI (external)	xx.xx.2017	16:53:00			Perfusion MRI	Focal hypoperfusion with mismatch	MR-angiography	Occlusion in suspected ischemic territory	no	yes
435	xx	xx.xx.1991	Transient ischemic attack	2	xx.xx.2017	11:10	26	0	1	0	yes	xx.xx.2017	10:30			Self referral	Other (taxi,self,relatives,friends...)	Home	0	0	0	111	53	yes	no	no	no	no	no		no	no	no	no	no	no	no	no	MRI	xx.xx.2017	11:45	35		Perfusion MRI	No hypoperfusion	MR-angiography	No abnormality	yes	no
436	xx	xx.xx.1970	Transient ischemic attack	2	xx.xx.2017	19:16	46.5	1	0	0	yes	xx.xx.2017	18:15			Other hospital		Home		2	0	133	78	no	no	no	no	no	no		no	no	no	no	no	no	no	no	MRI	xx.xx.2017	19:44:00							yes	no
437	xx	xx.xx.1962	Ischemic stroke	1	xx.xx.2017	23:34	54.8	1	0	0	yes	xx.xx.2017	22:40			Emergency service (144)	Ambulance	Home	0	4	0	111	76	no	no	no	no	no	no		no	no	no	no	no	no	no	no	MRI	xx.xx.2017	00:17	43		Perfusion MRI	No hypoperfusion	CT-angiography	Occlusion in suspected ischemic territory	yes	no
438	xx	xx.xx.1980	Ischemic stroke	1	xx.xx.2017	11:44	36.7	0	0	0	wake up	xx.xx.2017	22:22	xx.xx.2017	07:45	General Practitioner	Other (taxi,self,relatives,friends...)	Home	0	0	0	123	69	no	no	no	no	no	no		no	no	no	no	no	no	no	yes	MRI	xx.xx.2017	12:43	59		Perfusion MRI	Focal hypoperfusion without mismatch	MR-angiography	No abnormality	yes	no
439	xx	xx.xx.1965	Ischemic stroke	1	xx.xx.2017	23:04	51.7	1	0	0	yes	xx.xx.2017	17:00			Emergency service (144)	Ambulance	Home	0	3	0	174	85	no	no	no	no	no	no		no	no	no	no	no	no	no	no	MRI	xx.xx.2017	23:23	19		Perfusion MRI	Focal hypoperfusion without mismatch	MR-angiography	No abnormality	yes	no
440	xx	xx.xx.1986	Ischemic stroke	1	xx.xx.2017	13:03	30.7	0	1	0	yes	xx.xx.2017	12:30			Self referral	Other (taxi,self,relatives,friends...)	Home	0	18	1	79	39	yes	no	no	no	no	no		no	no	no	no	no	yes	yes	no	MRI	xx.xx.2017	13:37	34		Perfusion MRI	Focal hypoperfusion without mismatch	MR-angiography	No abnormality	no	yes
441	xx	xx.xx.1991	Ischemic stroke	1	xx.xx.2017	09:24	26.3	0	1	0	yes	xx.xx.2017	07:15			Emergency service (144)	Ambulance	Nursing home	3	10	1	145	100	no	no	no	no	no	no		no	no	no	no	no	no	no	no	CT	xx.xx.2017	09:34	10		Perfusion CT	Focal hypoperfusion with mismatch	CT-angiography	Occlusion in suspected ischemic territory	no	no
442	xx	xx.xx.1972	Ischemic stroke	1	xx.xx.2017	18:29	44.8	0	0	1	yes	xx.xx.2017	17:30			General Practitioner	Ambulance	Home	0	7	1	168	112	no	no	no	no	no	no		no	no	no	no	no	no	no	no	MRI	xx.xx.2017	21:01	152		Perfusion MRI	Focal hypoperfusion with mismatch	MR-angiography	Occlusion in suspected ischemic territory	yes	no
443	xx	xx.xx.1974	Ischemic stroke	1	xx.xx.2017	18:42	42.9	0	0	0	no	xx.xx.2017	12:01			Other hospital		Home	0			179	101	no	no	no	no	no	no		no	no	no	no	no	no	no	no	CT	xx.xx.2017	20:04	82		Perfusion CT	No hypoperfusion	CT-angiography	No abnormality	no	yes
444	xx	xx.xx.1985	Transient ischemic attack	2	xx.xx.2017	15:58	32.3	0	1	0	no	xx.xx.2017	12:01			Other hospital		Home	0	0	0	123	78	no	no	no	no	no	no		no	no	no	no	no	no	no	no	MRI	xx.xx.2017	17:23	85		Perfusion MRI	No hypoperfusion	MR-angiography	No abnormality	no	yes
445	xx	xx.xx.1971	Ischemic stroke	1	xx.xx.2017	15:24	46.4	1	0	1	no	xx.xx.2017	06:01			General Practitioner	Other (taxi,self,relatives,friends...)	Home	0	2	0	141	99	no	no	no	no	no	no		no	no	no	no	no	yes	no	no	MRI	xx.xx.2017	18:20	176		Perfusion MRI		MR-angiography	No abnormality	yes	no
446	xx	xx.xx.1989	Ischemic stroke	1	xx.xx.2017	15:23	27.9	0	1	1	no	xx.xx.2017	13:30			Emergency service (144)	Ambulance	Nursing home	0	8	1	153	95	no	no	no	no	no	no		no	no	no	no	no	no	no	no	MRI	xx.xx.2017	16:47	84		Perfusion MRI	Focal hypoperfusion with mismatch	MR-angiography	Stenosis 50-99% in suspected ischemic territory	no	no
447	xx	xx.xx.1978	Ischemic stroke	1	xx.xx.2017	18:49	39	0	0	1	no	xx.xx.2017	22:22			General Practitioner	Other (taxi,self,relatives,friends...)	Home	0	5	0	197	133	no	no	no	no	no	no		no	no	no	no	no	yes	no	no	MRI	xx.xx.2017	20:17:00							yes	no
448	xx	xx.xx.1964	Amaurosis fugax	3	xx.xx.2017	11:39	52.8	1	0	1	no	xx.xx.2017	12:01			General Practitioner	Other (taxi,self,relatives,friends...)	Home	0			137	94	no	no	no	no	no	no		no	no	no	no	no	no	no	no	MRI	xx.xx.2017	16:19	280		Perfusion MRI	No hypoperfusion	MR-angiography	No abnormality	yes	no
449	xx	xx.xx.1969	Ischemic stroke	1	xx.xx.2017	14:50	47.6	1	0	0	no	xx.xx.2017	12:01			Other hospital		Home	0					no	no	no	no	no	no		no	no	no	no	yes	yes	yes	no	MRI (external)	xx.xx.2017	13:34:00			Perfusion MRI	Focal hypoperfusion without mismatch	MR-angiography	No abnormality	yes	no
450	xx	xx.xx.1982	Transient ischemic attack	2	xx.xx.2017	18:21	35.1	0	0	1	yes	xx.xx.2017	15:30			Emergency service (144)	Ambulance	Home	0	0	0	106	59	no	no	no	no	no	no		no	no	no	no	no	no	no	no	CT	xx.xx.2017	19:09	48		Perfusion CT				yes	no
451	xx	xx.xx.1967	Ischemic stroke	1	xx.xx.2017	12:53	50.3	1	0	0	yes	xx.xx.2017	11:55			Self referral	Other (taxi,self,relatives,friends...)	Home	0	2	0	187	108	no	no	no	no	no	no		no	no	no	no	no	no	no	yes	MRI	xx.xx.2017	13:21	28		Perfusion MRI	Focal hypoperfusion without mismatch	MR-angiography	No abnormality	yes	no
452	xx	xx.xx.1964	Ischemic stroke	1	xx.xx.2017	21:04	53.4	1	0	1	yes	xx.xx.2017	20:15			Emergency service (144)	Ambulance	Home	0	2	0	127	85	no	no	no	no	no	no		no	no	no	no	no	no	no	no	MRI	xx.xx.2017	21:19	15		Perfusion MRI	Focal hypoperfusion with mismatch	MR-angiography	Occlusion in suspected ischemic territory	no	no
453	xx	xx.xx.1963	Ischemic stroke	1	xx.xx.2017	03:04	54.4	1	0	1	no	xx.xx.2017	21:30			Emergency service (144)	Ambulance	Nursing home	3	16	1	149	81	no	no	no	no	no	no		no	no	no	no	no	no	no	no	MRI	xx.xx.2017	03:37	33		Perfusion MRI	Focal hypoperfusion with mismatch	MR-angiography	Occlusion in suspected ischemic territory	no	no
454	xx	xx.xx.1972	Ischemic stroke	1	xx.xx.2017	11:30	45.1	1	0	1	yes	xx.xx.2017	09:30			Emergency service (144)	Ambulance	Home	0	2	0	159	79	no	no	no	no	no	no		no	no	no	no	no	yes	no	no	MRI	xx.xx.2017	11:47	17		Perfusion MRI	No hypoperfusion	MR-angiography	Stenosis 50-99% in suspected ischemic territory	yes	yes
455	xx	xx.xx.1991	Ischemic stroke	1	xx.xx.2017	14:12	26.4	0	1	0	yes	xx.xx.2017	09:30			Other hospital		Nursing home		8	1	149	85	no	no	no	no	no	no		no	no	no	no	no	no	no	no	CT	xx.xx.2017	14:41	29		Perfusion CT	Focal hypoperfusion without mismatch	CT-angiography	Occlusion in suspected ischemic territory	yes	no
456	xx	xx.xx.1964	Ischemic stroke	1	xx.xx.2017	12:00	52.6	1	0	0	wake up	xx.xx.2017	22:22	xx.xx.2017	05:30	Emergency service (144)	Ambulance	Home	0	1	0	130	73	no	no	no	no	no	no		no	no	no	no	no	no	no	no	MRI	xx.xx.2017	12:38	38		Perfusion MRI	Focal hypoperfusion with mismatch	MR-angiography	Stenosis 50-99% in suspected ischemic territory	yes	no
457	xx	xx.xx.1972	Ischemic stroke	1	xx.xx.2017	18:59	45	1	0	1	no	xx.xx.2017	13:01:00			Self referral	Other (taxi,self,relatives,friends...)	Home	0	1	0	157	78	no	no	no	no	no	no		no	no	no	no	no	no	no	no	MRI	xx.xx.2017	19:39	40		Perfusion MRI	No hypoperfusion	MR-angiography	No abnormality	yes	no
458	xx	xx.xx.1967	Ischemic stroke	1	xx.xx.2017	16:50	49.8	1	0	1	no	xx.xx.2017	09:01:00			Other hospital		Home	1	12	1	163	85	no	no	no	no	no	no		no	no	no	no	no	yes	no	no	MRI	xx.xx.2017	19:18	148		Perfusion MRI	No hypoperfusion	MR-angiography	Occlusion in suspected ischemic territory	yes	no
459	xx	xx.xx.1964	Ischemic stroke	1	xx.xx.2017	22:05	53	1	0	1	no	xx.xx.2017	20:01			Other hospital		Home	0	25	1	149	68	yes	no	no	no	no	no		no	no	no	no	no	yes	no	no	CT	xx.xx.2017	23:24	79		Perfusion CT	Focal hypoperfusion with mismatch	CT-angiography	Occlusion in suspected ischemic territory	no	no
460	xx	xx.xx.1968	Ischemic stroke	1	xx.xx.2017	12:54	48.8	1	0	1	yes	xx.xx.2017	08:30			Other hospital		Home	0	1	0	170	100	no	no	no	no	no	no		no	no	no	no	no	no	no	no	MRI	xx.xx.2017	13:16	22		Perfusion MRI	Focal hypoperfusion without mismatch	MR-angiography	Occlusion in suspected ischemic territory	yes	no
461	xx	xx.xx.1984	Ischemic stroke	1	xx.xx.2017	19:21	33.4	0	1	0	yes	xx.xx.2017	18:20			Emergency service (144)	Ambulance	Home	0	8	1	114	63	no	no	no	no	no	no		no	no	no	no	no	no	no	no	MRI	xx.xx.2017	19:42	21		Perfusion MRI	Focal hypoperfusion with mismatch	MR-angiography	Occlusion in suspected ischemic territory	no	no
462	xx	xx.xx.1965	Ischemic stroke	1	xx.xx.2017	09:16	52	1	0	1	wake up	xx.xx.2017	22:22	xx.xx.2017	05:00	General Practitioner	Ambulance	Home	0	5	0	240	144	no	no	no	no	no	no		no	no	no	no	no	no	no	no	MRI	xx.xx.2017	09:34	18		Perfusion MRI	No hypoperfusion	MR-angiography	No abnormality	yes	no
463	xx	xx.xx.1969	Ischemic stroke	1	xx.xx.2017	05:16	48.4	1	0	1	yes	xx.xx.2017	04:00			Self referral	Other (taxi,self,relatives,friends...)	Home	0	2	0	160	98	no	no	no	no	no	no		no	no	no	no	no	no	no	no	MRI	xx.xx.2017	05:48	32		Perfusion MRI	No hypoperfusion	MR-angiography	No abnormality	no	no
464	xx	xx.xx.1972	Transient ischemic attack	2	xx.xx.2017	14:10	45.2	1	0	1	yes	xx.xx.2017	12:15			Other hospital		Home	0	0	0	131	84	no	no	no	no	no	no		no	no	no	no	no	yes	no	no	MRI	xx.xx.2017	14:32	22		Perfusion MRI	No hypoperfusion	MR-angiography	No abnormality	yes	no
465	xx	xx.xx.1965	Transient ischemic attack	2	xx.xx.2017	16:13	52	1	0	1	no	xx.xx.2017	12:01			Self referral	Other (taxi,self,relatives,friends...)	Home	0	0	0	114	83	yes	no	no	no	no	no		no	no	no	no	no	no	no	no	MRI	xx.xx.2017	18:18	125		Perfusion MRI	No hypoperfusion	MR-angiography	No abnormality	yes	no
466	xx	xx.xx.1972	Ischemic stroke	1	xx.xx.2017	18:18	44.8	0	0	1	no	xx.xx.2017	10:01			Other hospital		Home	0	1	0	160	90	yes	no	no	no	yes	no		no	no	no	no	no	no	yes	no	MRI	xx.xx.2017	14:22	1204		Perfusion MRI	No hypoperfusion	MR-angiography	No abnormality	yes	no
467	xx	xx.xx.1985	Transient ischemic attack	2	xx.xx.2017	18:43	31.7	0	1	1	no	xx.xx.2017	16:01			Self referral	Other (taxi,self,relatives,friends...)	Home	0	0	0	140	95	no	no	no	no	no	no		no	no	no	no	no	no	no	no	MRI	xx.xx.2017	21:50	187		Perfusion MRI	No hypoperfusion	MR-angiography	No abnormality	yes	no
468	xx	xx.xx.1991	Transient ischemic attack	2	xx.xx.2017	11:05	25.9	0	1	0	no	xx.xx.2017	12:01			Self referral	Other (taxi,self,relatives,friends...)	Home	0	0	0	121	76	yes	no	no	no	no	no		no	no	no	no	no	no	no	no	MRI	xx.xx.2017	15:26	261		Perfusion MRI	No hypoperfusion	MR-angiography	No abnormality	yes	no
469	xx	xx.xx.1964	Ischemic stroke	1	xx.xx.2017	06:27	53.1	1	0	0	yes	xx.xx.2017	03:15			Self referral	Other (taxi,self,relatives,friends...)	Home	0	1	0	137	80	no	no	no	no	no	no		no	no	no	no	no	no	no	no	MRI	xx.xx.2017	06:45	18		Perfusion MRI	No hypoperfusion	MR-angiography	No abnormality	yes	no
470	xx	xx.xx.1976	Ischemic stroke	1	xx.xx.2017	00:24	41.1	0	0	1	yes	xx.xx.2017	12:00			Other hospital		Home	0	0	0	158	87	no	no	no	no	no	no		yes	no	no	no	no	no	no	no	MRI	xx.xx.2017	01:37	525673		Perfusion MRI	No hypoperfusion	MR-angiography	No abnormality	no	yes
471	xx	xx.xx.1971	Ischemic stroke	1	xx.xx.2017	21:50	46.3	1	0	1	yes	xx.xx.2017	20:30			Emergency service (144)	Ambulance	Home	4	3	0	207	144	no	no	no	no	no	no		no	no	no	no	no	no	no	no	MRI	xx.xx.2017	22:28	38		Perfusion MRI	Focal hypoperfusion without mismatch	MR-angiography	Occlusion in suspected ischemic territory	no	no
472	xx	xx.xx.1962	Ischemic stroke	1	xx.xx.2017	13:01	54.7	1	0	1	no	xx.xx.2017	14:01:00			Other hospital		Home		0	0	105	80	yes	yes	no	no	no	no		no	no	no	no	no	yes	yes	no	MRI	xx.xx.2017	11:41	-5840		Perfusion MRI	Focal hypoperfusion without mismatch	MR-angiography	No abnormality	yes	no
473	xx	xx.xx.1966	Ischemic stroke	1	xx.xx.2017	17:42	50.8	1	0	1	yes	xx.xx.2017	16:00:00			Emergency service (144)	Helicopter	Home	0	16	1	188	98	no	no	no	no	no	no		no	no	no	no	no	yes	no	no	CT	xx.xx.2017	17:58	16		None		CT-angiography	Occlusion in suspected ischemic territory	no	no
474	xx	xx.xx.1976	Ischemic stroke	1	xx.xx.2017	21:33	40.6	0	0	0	no	xx.xx.2017	14:01			Other hospital		Home	0	0	0	143	89	no	no	no	no	no	no		no	no	no	no	no	no	no	no	MRI	xx.xx.2017	21:57	525624		Perfusion MRI	Focal hypoperfusion without mismatch	MR-angiography	Stenosis 50-99% in suspected ischemic territory	yes	no
475	xx	xx.xx.1972	Ischemic stroke	1	xx.xx.2017	17:18	45.5	1	0	0	no	xx.xx.2017	08:01			Other hospital		Home		0	0	121	91	yes	no	no	no	no	no		no	no	no	no	no	no	yes	no	MRI	xx.xx.2017	18:01	525643		Perfusion MRI	Focal hypoperfusion without mismatch	MR-angiography	Occlusion in suspected ischemic territory	no	yes
476	xx	xx.xx.1998	Ischemic stroke	1	xx.xx.2017	12:36	19.6	0	1	0	no	xx.xx.2017	14:01			General Practitioner	Other (taxi,self,relatives,friends...)	Home		4	0	115	66	no	no	no	no	no	no		no	no	no	no	no	no	no	yes	MRI	xx.xx.2017	15:13:00							yes	no
477	xx	xx.xx.1980	Ischemic stroke	1	xx.xx.2017	14:04	37.5	0	0	1	yes	xx.xx.2017	10:00			Other hospital		Home	0	7	1	142	90	no	no	no	no	no	no		no	no	no	no	no	yes	no	no	MRI (external)	xx.xx.2017	11:36:00			None		MR-angiography	Occlusion in suspected ischemic territory	no	no
478	xx	xx.xx.1968	Ischemic stroke	1	xx.xx.2017	16:07	49.6	1	0	0	no	xx.xx.2017	14:01:00			Other hospital		Home		6	1	177	82	yes	no	no	no	no	no		no	no	no	no	no	yes	yes	no	MRI	xx.xx.2017	17:15	525668		Perfusion MRI	Focal hypoperfusion without mismatch	MR-angiography	Stenosis 50-99% in suspected ischemic territory	yes	no
479	xx	xx.xx.1970	Ischemic stroke	1	xx.xx.2017	22:36	46.7	1	0	1	yes	xx.xx.2017	19:00			Emergency service (144)	Ambulance	Home		0	0	151	94	no	no	no	no	no	no		no	no	no	no	no	no	no	no	CT	xx.xx.2017	23:43	525667		Perfusion CT	Focal hypoperfusion without mismatch	CT-angiography	No abnormality	yes	no
480	xx	xx.xx.1966	Ischemic stroke	1	xx.xx.2017	07:12	50.8	1	0	0	yes	xx.xx.2017	05:45			Emergency service (144)	Helicopter	Home	0	14	1	132	85	no	no	no	no	no	no		no	no	no	no	no	no	no	no	CT	xx.xx.2017	07:46	34		Perfusion CT	Focal hypoperfusion with mismatch	CT-angiography	Occlusion in suspected ischemic territory	no	no
481	xx	xx.xx.1966	Ischemic stroke	1	xx.xx.2017	20:47	51.4	1	0	1	no	xx.xx.2017	10:01:00			Other hospital		Home		9	1	152	77	yes	yes	no	no	no	no		no	no	no	no	no	yes	yes	no	MRI (external)	xx.xx.2017	23:25:00							no	no
482	xx	xx.xx.1973	Ischemic stroke	1	xx.xx.2017	22:38	43.7	0	0	0	yes	xx.xx.2017	21:45			Emergency service (144)	Ambulance	Home		0	0	135	76	no	no	no	no	no	no		no	no	no	no	no	no	no	no	MRI	xx.xx.2017	23:02:00							yes	no
483	xx	xx.xx.1978	Transient ischemic attack	2	xx.xx.2017	02:36	39	0	0	1	no	xx.xx.2017	01:01:00			Emergency service (144)	Ambulance	Home		0	0	146	83	no	no	no	no	no	no		no	no	no	no	no	no	no	no	MRI	xx.xx.2017	03:50:00	74						yes	no
484	xx	xx.xx.1979	Amaurosis fugax	3	xx.xx.2017	02:32	37.7	0	0	1	yes	xx.xx.2017	21:30			Emergency service (144)	Ambulance	Home		0	0	150	81	no	no	no	no	no	no		no	no	no	no	no	no	no	no	MRI	xx.xx.2017	03:05:00							yes	no
485	xx	xx.xx.1979	Ischemic stroke	1	xx.xx.2017	13:38	37.9	0	0	1	yes	xx.xx.2017	13:00			Self referral	Other (taxi,self,relatives,friends...)	Home		17	1	64	43																CT	xx.xx.2017	14:06:00							no	no
486	xx	xx.xx.1969	Ischemic stroke	1	xx.xx.2017	19:16	48.5	1	0	0	no	xx.xx.2017	20:01			Emergency service (144)	Ambulance	Home		23	1	105	58	no	no	no	no	no	no		no	no	no	no	no	no	no	no	MRI	xx.xx.2017	19:30:00							no	no
487	xx	xx.xx.1977	Ischemic stroke	1	xx.xx.2017	13:10	40.5	0	0	1	yes	xx.xx.2017	10:30			Emergency service (144)	Ambulance	Home	0	1	0	154	98	no	no	no	no	no	no		no	no	no	no	no	no	no	no	MRI	xx.xx.2017	13:23	13		Perfusion MRI	No hypoperfusion	MR-angiography	No abnormality	no	no
488	xx	xx.xx.1964	Ischemic stroke	1	xx.xx.2017	14:26	52.8	1	0	1	no	xx.xx.2017	09:01			Self referral	Other (taxi,self,relatives,friends...)	Home		0	0	159	96	no	no	no	no	no	no		no	no	no	no	no	no	no	no	MRI	xx.xx.2017	14:53:00							yes	no
489	xx	xx.xx.1964	Ischemic stroke	1	xx.xx.2017	08:20	53.4	1	0	0	no	xx.xx.2017	10:01			Emergency service (144)	Ambulance	Home		2	0	123	53	yes	no	no	no	no	no		no	no	no	no	no	yes	yes	yes	MRI	xx.xx.2017	10:21:00							no	no
490	xx	xx.xx.1971	Ischemic stroke	1	xx.xx.2017	11:14	46.6	1	0	1	wake up	xx.xx.2017	22:22	xx.xx.2017	09:30	Self referral	Other (taxi,self,relatives,friends...)	Home		2	0	150	93	yes	no	no	no	no	no		no	no	no	no	no	yes	yes	no	MRI	xx.xx.2017	11:33:00	19						yes	no
491	xx	xx.xx.1976	Ischemic stroke	1	xx.xx.2017	16:44	41.2	0	0	1	wake up	xx.xx.2017	05:01:00	xx.xx.2017	09:00	Emergency service (144)	Ambulance	Home		3	0	147	84	no	no	no	no	no	no		no	no	yes	no	no	no	no	no	MRI	xx.xx.2017	17:11:00							no	no
492	xx	xx.xx.1965	Ischemic stroke	1	xx.xx.2017	13:58	52.4	1	0	1	no	xx.xx.2017	10:01:00			Emergency service (144)	Ambulance	Home		0	0	187	118	no	no	no	no	no	no		no	no	no	no	no	no	no	no	MRI	xx.xx.2017	17:19:00							yes	no
493	xx	xx.xx.1984	Ischemic stroke	1	xx.xx.2017	13:51	33.6	0	1	0	no	xx.xx.2017	04:30			Emergency service (144)	Ambulance	Home	0	12	1	110	75	no	no	no	no	no	no		no	no	no	no	yes	no	no	no	MRI	xx.xx.2017	14:10	19		Perfusion MRI	Focal hypoperfusion with mismatch	MR-angiography	Occlusion in suspected ischemic territory	no	no
494	xx	xx.xx.1974	Ischemic stroke	1	xx.xx.2017	11:40	42.8	0	0	1	yes	xx.xx.2017	10:40			Emergency service (144)	Ambulance	Home	0	1	0	136	90	no	no	no	no	no	no		no	no	no	no	no	no	no	no	MRI	xx.xx.2017	12:23:00							yes	no
495	xx	xx.xx.1963	Ischemic stroke	1	xx.xx.2017	08:22	54.7	1	0	1	yes	xx.xx.2017	06:20			Emergency service (144)	Ambulance	Home	2	16	1	165	96	no	no	no	no	no	no		no	no	no	no	no	no	no	no	MRI	xx.xx.2017	08:41	19		Perfusion MRI	Focal hypoperfusion with mismatch	MR-angiography	Occlusion in suspected ischemic territory	no	no
496	xx	xx.xx.1975	Ischemic stroke	1	xx.xx.2017	20:44	42.1	0	0	1	yes	xx.xx.2017	16:00			Other hospital		Home		1	0	147	74	no	no	no	no	no	no		no	no	no	no	no	no	no	no	MRI	xx.xx.2017	00:23:00							yes	no
497	xx	xx.xx.1971	Ischemic stroke	1	xx.xx.2017	11:01	46.6	1	0	0	no	xx.xx.2017	14:01			Self referral	Other (taxi,self,relatives,friends...)	Home		0	0	136	82	yes	no	no	no	no	no		no	no	no	no	no	no	no	no	MRI	xx.xx.2017	13:01:00							yes	no
498	xx	xx.xx.1968	Ischemic stroke	1	xx.xx.2017	11:45	49.6	1	0	1	yes	xx.xx.2017	20:00			Other hospital		Home	0	2	0	151	87	no	no	no	no	no	no		no	no	no	no	no	no	no	no	MRI	xx.xx.2017	13:35:00							yes	no
499	xx	xx.xx.1986	Ischemic stroke	1	xx.xx.2017	18:34	30.9	0	1	0	yes	xx.xx.2017	17:00			Other hospital		Home	1	5	0	131	55	no	no	no	no	no	no		no	no	no	no	no	no	no	yes	MRI	xx.xx.2017	18:56	22		Perfusion MRI	Focal hypoperfusion with mismatch	MR-angiography	Stenosis 50-99% in suspected ischemic territory	no	no
500	xx	xx.xx.1968	Ischemic stroke	1	xx.xx.2017	13:34	49.5	1	0	1	yes	xx.xx.2017	12:30			Emergency service (144)	Ambulance	Home	0	4	0	198	110	no	no	no	no	no	no		no	no	no	no	no	no	no	no	MRI	xx.xx.2017	13:54	20		Perfusion MRI	Focal hypoperfusion without mismatch	MR-angiography	No abnormality	no	no
501	xx	xx.xx.1963	Ischemic stroke	1	xx.xx.2017	14:36	54.6	1	0	0	no	xx.xx.2017	12:01			General Practitioner	Other (taxi,self,relatives,friends...)	Home	0	1	0	145	77	no	no	no	no	no	no		no	no	no	no	no	no	no	no	MRI	xx.xx.2017	17:20:00							yes	no
502	xx	xx.xx.1967	Amaurosis fugax	3	xx.xx.2017	15:35	50.5	1	0	1	yes	xx.xx.2017	13:00			Self referral	Other (taxi,self,relatives,friends...)	Home	0	0	0	173	96	yes	no	no	no	no	no		no	no	no	no	no	yes	no	no	MRI	xx.xx.2017	18:16:00							yes	no
503	xx	xx.xx.1969	Ischemic stroke	1	xx.xx.2017	15:46	48.2	1	0	1	no	xx.xx.2017	06:01			Other hospital		Home		27	1	115	74	no	no	no	no	no	no		no	no	no	no	no	yes	no	no	MRI	xx.xx.2017	15:58:00							yes	yes
504	xx	xx.xx.1971	Ischemic stroke	1	xx.xx.2017	19:07	46.8	1	0	1	yes	xx.xx.2017	16:00			General Practitioner	Other (taxi,self,relatives,friends...)	Home		0	0	186	99	no	no	no	no	no	no		no	no	no	no	no	no	no	no	MRI	xx.xx.2017	19:33:00							no	yes
505	xx	xx.xx.1968	Ischemic stroke	1	xx.xx.2017	22:46	49.7	1	0	1	yes	xx.xx.2017	22:00			Emergency service (144)	Ambulance	Home	1	4	0	151	76	yes	no	no	no	no	no		no	no	no	no	no	yes	yes	no	MRI	xx.xx.2017	22:57	11		Perfusion MRI	Focal hypoperfusion without mismatch	MR-angiography	Occlusion in suspected ischemic territory	no	no
506	xx	xx.xx.1972	Ischemic stroke	1	xx.xx.2017	22:39	45.3	1	0	0	no	xx.xx.2017	14:01:00			Other hospital		Home		0	0	126	78	yes	no	no	no	no	no		no	no	no	no	no	no	no	no	MRI (external)	xx.xx.2017	16:08:00							yes	no
507	xx	xx.xx.1976	Ischemic stroke	1	xx.xx.2017	23:01	41.3	0	0	1	yes	xx.xx.2017	18:15			Other hospital		Home		2	0	175	86	no	no	no	no	no	no		no	no	yes	no	no	no	no	no	MRI	xx.xx.2017	00:19:00							no	yes
508	xx	xx.xx.1985	Transient ischemic attack	2	xx.xx.2017	09:45	32	0	1	1	yes	xx.xx.2017	06:00			General Practitioner	Other (taxi,self,relatives,friends...)	Home	0	1	0	158	110	no	no	no	no	no	no		no	no	no	no	no	no	no	no	MRI	xx.xx.2017	10:14:00							yes	no
509	xx	xx.xx.1965	Transient ischemic attack	2	xx.xx.2017	08:24	52.6	1	0	0	wake up	xx.xx.2017	22:22	xx.xx.2017	04:00	Other hospital		Home		5	0	140	74	no	no	no	no	no	no		no	no	no	no	no	no	no	yes	MRI	xx.xx.2017	08:41:00							yes	no
510	xx	xx.xx.1968	Ischemic stroke	1	xx.xx.2017	20:15	49.4	1	0	0	yes	xx.xx.2017	07:00			Self referral	Other (taxi,self,relatives,friends...)	Home		6	1	150	95	yes	no	no	no	no	no		no	no	no	no	no	no	no	yes	MRI	xx.xx.2017	23:42:00							yes	no
511	xx	xx.xx.1963	Ischemic stroke	1	xx.xx.2017	06:56	54.1	1	0	1	wake up	xx.xx.2017	22:22	xx.xx.2017	06:00	Emergency service (144)	Ambulance	Home	0	24	1	94	48	no	no	no	no	no	no		no	no	no	no	no	no	no	no	MRI	xx.xx.2017	07:20	24		Perfusion MRI	Focal hypoperfusion with mismatch	MR-angiography	Occlusion in suspected ischemic territory	no	no
512	xx	xx.xx.1997	Ischemic stroke	1	xx.xx.2017	09:01	20.6	0	1	1	wake up	xx.xx.2017	22:22	xx.xx.2017	05:45	Emergency service (144)	Ambulance	Home	0	3	0	139	81	no	no	no	no	no	no		no	no	no	no	no	no	no	no	MRI	xx.xx.2017	09:12	11		Perfusion MRI	Focal hypoperfusion with mismatch	MR-angiography	Stenosis 50-99% in suspected ischemic territory	no	no
513	xx	xx.xx.1979	Ischemic stroke	1	xx.xx.2017	17:31	38.4	0	0	1	no	xx.xx.2017	02:01			Emergency service (144)	Ambulance	Home	0	2	0	144	86	no	no	no	no	no	no		no	no	no	no	no	no	no	no	MRI	xx.xx.2017	01:30:00							yes	no
514	xx	xx.xx.1965	Transient ischemic attack	2	xx.xx.2017	20:05	51.9	1	0	0	yes	xx.xx.2017	17:00			Other hospital		Home		3	0	78	42	no	no	no	no	no	no		no	no	no	no	no	no	no	no	MRI	xx.xx.2017	20:06:00							yes	no
515	xx	xx.xx.1962	Ischemic stroke	1	xx.xx.2017	09:55	55	1	0	1	no	xx.xx.2017	08:01			Emergency service (144)	Ambulance	Home	0	6	1	234	145	no	no	no	no	no	no		no	no	no	no	no	no	no	no	MRI	xx.xx.2017	10:12:00							yes	no
516	xx	xx.xx.1974	Transient ischemic attack	2	xx.xx.2017	07:54	43.7	0	0	1	wake up	xx.xx.2017	23:00	xx.xx.2017	02:30	Other hospital		Home		2	0	179	87	no	no	no	no	no	no		no	no	no	no	no	no	no	no	MRI	xx.xx.2017	08:09:00							yes	no
517	xx	xx.xx.1976	Ischemic stroke	1	xx.xx.2017	00:49	41.8	0	0	1	yes	xx.xx.2017	18:00			Other hospital		Home		1	0	118	81	no	no	no	no	no	no		no	no	no	no	no	no	no	no	MRI	xx.xx.2017	01:43:00							yes	no
518	xx	xx.xx.1963	Ischemic stroke	1	xx.xx.2017	08:04	54.5	1	0	1	yes	xx.xx.2017	09:00			Self referral	Other (taxi,self,relatives,friends...)	Home	0	0	0	132	91	no	no	no	no	no	no		no	no	no	no	no	no	no	no	MRI	xx.xx.2017	07:04	-60		Perfusion MRI	No hypoperfusion	MR-angiography	No abnormality	yes	no
519	xx	xx.xx.1978	Ischemic stroke	1	xx.xx.2017	09:17	39.2	0	0	1	no	xx.xx.2017	22:15			Emergency service (144)	Ambulance	Home		4	0	129	81	no	no	no	no	no	no		no	no	no	no	no	no	no	no	MRI	xx.xx.2017	09:42	25		Perfusion MRI	Focal hypoperfusion with mismatch	MR-angiography	Occlusion in suspected ischemic territory	no	no
520	xx	xx.xx.1974	Ischemic stroke	1	xx.xx.2017	12:03	43.2	0	0	1	yes	xx.xx.2017	21:30			Other hospital		Home	0	10	1	124	66	no	no	no	no	no	no		no	no	no	no	no	no	no	no	MRI	xx.xx.2017	12:22	19		Perfusion MRI	Focal hypoperfusion with mismatch	MR-angiography	Occlusion in suspected ischemic territory	no	no
521	xx	xx.xx.1967	Ischemic stroke	1	xx.xx.2017	14:13	50.6	1	0	1	wake up	xx.xx.2017	22:22	xx.xx.2017	08:01	Other hospital		Home		0	0	167	113	no	no	no	no	no	no		no	no	no	no	no	no	no	no	MRI	xx.xx.2017	14:26:00							yes	no
522	xx	xx.xx.1977	Ischemic stroke	1	xx.xx.2017	12:00	40	0	0	1	no	xx.xx.2017	06:01			Emergency service (144)	Ambulance	Home	0	0	0	142	103	no	no	no	no	no	yes	1.6	no	no	no	no	yes	no	yes	no	MRI	xx.xx.2017	12:22:00							no	yes
523	xx	xx.xx.1983	Transient ischemic attack	2	xx.xx.2017	20:08	34.8	0	1	0	yes	xx.xx.2017	18:30			Emergency service (144)	Ambulance	Home	4			123	71	no	no	no	no	no	yes	3	no	no	no	no	no	no	no	no	MRI	xx.xx.2017	00:14:00							no	yes
524	xx	xx.xx.1966	Ischemic stroke	1	xx.xx.2017	07:15	51.6	1	0	1	yes	xx.xx.2017	05:30			Other hospital		Home	0	2	0	137	82	no	no	no	no	no	no		no	no	no	no	no	no	no	no	MRI	xx.xx.2017	07:45	30		None		MR-angiography	Occlusion in suspected ischemic territory	no	no
525	xx	xx.xx.1969	Ischemic stroke	1	xx.xx.2017	08:12	48.4	1	0	1	wake up	xx.xx.2017	22:22	xx.xx.2017	07:15	Emergency service (144)	Ambulance	Home	0	0	0	138	64	no	no	no	no	no	no		no	no	no	no	no	no	no	no	MRI	xx.xx.2017	08:29:00							yes	no
526	xx	xx.xx.1999	Retinal infarct	4	xx.xx.2017	17:52	18.6	0	1	1	yes	xx.xx.2017	06:50			Self referral	Other (taxi,self,relatives,friends...)	Home	0			107	43	no	no	no	no	no	no		no	no	no	no	no	no	no	no	MRI	xx.xx.2017	19:22:00							yes	no
527	xx	xx.xx.1971	Ischemic stroke	1	xx.xx.2017	00:48	46.4	1	0	0	no	xx.xx.2017	20:01			Self referral	Other (taxi,self,relatives,friends...)	Home	0	0	0	160	103	no	no	no	no	no	no		no	no	no	no	no	yes	no	no	MRI	xx.xx.2017	05:27:00							yes	no
528	xx	xx.xx.1998	Ischemic stroke	1	xx.xx.2017	19:37	19	0	1	1	yes	xx.xx.2017	17:55			Emergency service (144)	Ambulance	Home	0	3	0	150	55	no	no	no	no	no	no		no	no	no	no	no	no	no	no	MRI	xx.xx.2017	20:18	41		Perfusion MRI	Focal hypoperfusion with mismatch	MR-angiography	Occlusion in suspected ischemic territory	no	no
529	xx	xx.xx.1969	Ischemic stroke	1	xx.xx.2017	12:51	48.2	1	0	1	yes	xx.xx.2017	10:30			Emergency service (144)	Ambulance	Home	3	3	0	164	95	no	no	no	no	no	no		no	no	no	no	no	no	no	no	MRI	xx.xx.2017	13:26	35		Perfusion MRI	Focal hypoperfusion without mismatch	MR-angiography	Occlusion in suspected ischemic territory	no	no
530	xx	xx.xx.1965	Ischemic stroke	1	xx.xx.2017	10:08	52.7	1	0	0	no	xx.xx.2017	20:01			Self referral	Other (taxi,self,relatives,friends...)	Home	0	0	0	194	100	no	no	no	no	no	no		no	no	no	no	no	no	no	no	MRI	xx.xx.2017	11:21:00							yes	no
531	xx	xx.xx.1969	Ischemic stroke	1	xx.xx.2017	18:18	48.2	1	0	0	yes	xx.xx.2017	13:30			Other hospital		Other medical facility		5	0	138	95	no	no	no	no	no	no		no	no	no	no	no	no	no	no	MRI	xx.xx.2017	18:34:00							yes	no
532	xx	xx.xx.1988	Ischemic stroke	1	xx.xx.2017	13:25	29.5	0	1	1	no	xx.xx.2017	10:30			Other hospital		Home	1	41	1			no	no	no	no	no	yes	1	no	no	no	no	no	no	no	no	CT (external)	xx.xx.2017	11:46:00			None		CT-angiography	Occlusion in suspected ischemic territory	no	no
533	xx	xx.xx.1971	Transient ischemic attack	2	xx.xx.2017	20:32	46.1	1	0	0	yes	xx.xx.2017	19:30			Self referral	Ambulance	Home	0	1	0	147	100	no	no	no	no	no	no		no	no	no	no	no	no	no	yes	MRI	xx.xx.2017	20:49:00							yes	no
534	xx	xx.xx.1964	Ischemic stroke	1	xx.xx.2017	12:05	53	1	0	1	wake up	xx.xx.2017	22:22	xx.xx.2017	06:00	Emergency service (144)	Ambulance	Home	0	3	0	192	97	no	no	no	no	no	no		no	no	no	no	no	no	no	no	MRI	xx.xx.2017	12:21	16		Perfusion MRI	Focal hypoperfusion with mismatch	MR-angiography	Occlusion in suspected ischemic territory	no	no
535	xx	xx.xx.1967	Ischemic stroke	1	xx.xx.2017	20:40	50.7	1	0	1	yes	xx.xx.2017	19:30			Emergency service (144)	Ambulance	Home	0	4	0	151	111	no	no	no	no	no	no		no	no	no	no	no	no	no	no	MRI	xx.xx.2017	21:05	25		Perfusion MRI	Focal hypoperfusion with mismatch	MR-angiography	Occlusion in suspected ischemic territory	no	no
536	xx	xx.xx.1974	Ischemic stroke	1	xx.xx.2017	19:33	43.5	0	0	1	yes	xx.xx.2017	18:45			Other hospital		Home	0	18	1	141	96	no	no	no	no	no	no		no	no	no	no	no	no	no	no	MRI	xx.xx.2017	19:55	22		Perfusion MRI	Focal hypoperfusion with mismatch	MR-angiography	Occlusion in suspected ischemic territory	yes	no
537	xx	xx.xx.1966	Ischemic stroke	1	xx.xx.2017	09:10	51	1	0	1	wake up	xx.xx.2017	22:22	xx.xx.2017	05:00	Other hospital		Home	4	17	1	137	84	no	no	no	no	no	no		no	no	no	no	no	no	no	no	CT	xx.xx.2017	07:20	-110		None		CT-angiography	Occlusion in suspected ischemic territory	yes	no
538	xx	xx.xx.1981	Ischemic stroke	1	xx.xx.2017	07:59	36.1	0	0	0	yes	xx.xx.2017	05:00			Emergency service (144)	Ambulance	Home	0	19	1	128	55	no	no	no	no	no	no		no	no	no	no	no	no	no	yes	MRI	xx.xx.2017	08:14	15		Perfusion MRI	Focal hypoperfusion with mismatch	MR-angiography	Occlusion in suspected ischemic territory	no	no
539	xx	xx.xx.1964	Ischemic stroke	1	xx.xx.2017	11:00	53.4	1	0	0	no	xx.xx.2017	14:01			General Practitioner	Ambulance	Home	0	1	0	135	67	no	no	no	no	no	no		no	no	no	no	no	no	no	no	MRI	xx.xx.2017	14:48:00							yes	no
540	xx	xx.xx.1964	Ischemic stroke	1	xx.xx.2017	13:59	53.8	1	0	0	yes	xx.xx.2017	09:00			Emergency service (144)	Ambulance	Home	0	14	1	120	60	no	no	no	no	no	no		no	no	no	no	no	no	no	no	MRI	xx.xx.2017	14:21	22		Perfusion MRI	Focal hypoperfusion with mismatch	MR-angiography	Occlusion in suspected ischemic territory	no	no
541	xx	xx.xx.1983	Transient ischemic attack	2	xx.xx.2017	13:15	34.6	0	1	0	no	xx.xx.2017	14:01			Self referral	Other (taxi,self,relatives,friends...)	Home		0	0	98	63	no	no	no	no	no	no		no	no	no	no	no	no	no	no	MRI	xx.xx.2017	15:20:00							yes	no
542	xx	xx.xx.1965	Ischemic stroke	1	xx.xx.2017	20:31	52.5	1	0	1	no	xx.xx.2017	19:01			Emergency service (144)	Ambulance	Home		1	0	150	93	no	no	no	no	no	no		no	no	no	no	no	yes	no	no	MRI	xx.xx.2017	21:55:00							yes	no
543	xx	xx.xx.1972	Ischemic stroke	1	xx.xx.2017	10:40	45.7	1	0	1	yes	xx.xx.2017	09:30			Emergency service (144)	Ambulance	Home	0	2	0	135	88	no	no	no	no	no	no		no	no	no	no	no	no	no	no	MRI	xx.xx.2017	11:04	24		Perfusion MRI	Focal hypoperfusion with mismatch	MR-angiography	Occlusion in suspected ischemic territory	no	no
544	xx	xx.xx.1963	Ischemic stroke	1	xx.xx.2017	12:35	54.2	1	0	1	yes	xx.xx.2017	10:30			Other hospital		Home		2	0	120	80	yes	no	no	no	no	no		no	no	no	no	no	no	no	no	MRI	xx.xx.2017	12:49:00							yes	no
545	xx	xx.xx.1964	Ischemic stroke	1	xx.xx.2017	09:50	53.7	1	0	0	yes	xx.xx.2017	06:00			Emergency service (144)	Ambulance	Home	0	1	0	145	68	no	no	no	no	no	no		no	no	no	no	no	yes	yes	no	MRI	xx.xx.2017	10:16	26		Perfusion MRI	Focal hypoperfusion with mismatch	MR-angiography	Occlusion in suspected ischemic territory	no	no
546	xx	xx.xx.1981	Ischemic stroke	1	xx.xx.2017	13:46	36.8	0	0	1	yes	xx.xx.2017	11:45			Emergency service (144)	Ambulance	Home	0	19	1	130	65	no	no	no	no	no	no		no	no	no	no	no	no	no	no	CT (external)	xx.xx.2017				None		CT-angiography	Occlusion in suspected ischemic territory	yes	no
547	xx	xx.xx.1965	Ischemic stroke	1	xx.xx.2017	06:49	52.7	1	0	1	wake up	xx.xx.2017	22:22	xx.xx.2017	06:00	Emergency service (144)	Ambulance	Home		2	0	147	75	no	no	no	no	no	no		no	no	no	no	no	no	no	no	MRI	xx.xx.2017	07:05	16		Perfusion MRI	No hypoperfusion	MR-angiography	No abnormality	no	no
548	xx	xx.xx.1968	Ischemic stroke	1	xx.xx.2017	16:05	49.7	1	0	1	no	xx.xx.2017	11:01:00			Other hospital		Home	0	31	1	135	66	no	no	no	no	no	no		no	no	no	no	no	no	no	no	CT (external)	xx.xx.2017				None		CT-angiography	Occlusion in suspected ischemic territory	no	no
549	xx	xx.xx.1963	Ischemic stroke	1	xx.xx.2017	14:57	54.2	1	0	0	yes	xx.xx.2017	14:00			Emergency service (144)	Ambulance	Home	3	9	1	113	86	no	no	no	no	no	no		no	no	no	no	no	yes	no	no	MRI	xx.xx.2017	15:21	24		Perfusion MRI	Focal hypoperfusion with mismatch	MR-angiography	Occlusion in suspected ischemic territory	no	no
550	xx	xx.xx.1964	Transient ischemic attack	2	xx.xx.2017	11:50	53.6	1	0	1	no	xx.xx.2017	12:01			Self referral	Other (taxi,self,relatives,friends...)	Home		1	0	128	92	no	no	no	no	no	no		no	no	no	no	no	yes	no	no	MRI	xx.xx.2017	18:01:00							yes	no
551	xx	xx.xx.1985	Ischemic stroke	1	xx.xx.2017	06:50	32.8	0	1	1	wake up	xx.xx.2017	22:22	xx.xx.2017	05:00	Emergency service (144)	Ambulance	Home	0	1	0	117	72	no	no	no	no	no	no		no	no	no	no	no	no	no	no	MRI	xx.xx.2017	07:10	20		Perfusion MRI	Focal hypoperfusion with mismatch	MR-angiography	Occlusion in suspected ischemic territory	no	no
552	xx	xx.xx.1975	Ischemic stroke	1	xx.xx.2018	20:27	42.9	0	0	0	yes	xx.xx.2018	17:45			Other hospital		Home	0	2	0	161	90	no	no	no	no	no	no		no	no	no	no	no	no	no	no	MRI	xx.xx.2018	21:12	45		Perfusion MRI	Focal hypoperfusion without mismatch	MR-angiography	Stenosis 50-99% in suspected ischemic territory	no	no
553	xx	xx.xx.1963	Ischemic stroke	1	xx.xx.2018	05:27	54.2	1	0	0	wake up	xx.xx.2018	22:30	xx.xx.2018	01:30	Other hospital		Home	3	11	1	166	84	yes	no	no	no	no	no		no	no	no	no	no	yes	no	no	CT (external)	xx.xx.2018	03:51:00			Perfusion CT	Focal hypoperfusion with mismatch	CT-angiography	Occlusion in suspected ischemic territory	no	no
554	xx	xx.xx.1965	Ischemic stroke	1	xx.xx.2018	19:02	52.4	1	0	1	yes	xx.xx.2018	18:00			Emergency service (144)	Ambulance	Home	0	3	0	186	78	no	no	no	no	no	no		no	no	no	no	no	no	yes	no	MRI	xx.xx.2018	19:18	16		Perfusion MRI	No hypoperfusion	MR-angiography	No abnormality	no	no
555	xx	xx.xx.1979	Ischemic stroke	1	xx.xx.2018	08:45	38.8	0	0	1	wake up	xx.xx.2018	22:22	xx.xx.2018	06:00	Emergency service (144)	Ambulance	Home	1	3	0	128	78	no	no	no	no	no	no		no	no	no	no	no	no	no	no	MRI	xx.xx.2018	09:20	35		Perfusion MRI	Focal hypoperfusion with mismatch	MR-angiography	Occlusion in suspected ischemic territory	no	no
556	xx	xx.xx.1984	Ischemic stroke	1	xx.xx.2018	18:45	33.3	0	1	1	no	xx.xx.2018	09:01			General Practitioner	Other (taxi,self,relatives,friends...)	Home	0	0	0	159	97	no	no	no	no	no	no		no	no	no	no	no	no	no	no	MRI	xx.xx.2018	21:14:00							yes	no
557	xx	xx.xx.1964	Ischemic stroke	1	xx.xx.2018	23:12	54	1	0	1	yes	xx.xx.2018	20:10			Other hospital		Home	0	19	1	175	87	no	no	no	no	no	no		no	no	no	no	no	yes	yes	no	CT (external)	xx.xx.2018	21:23:00			Perfusion CT	Focal hypoperfusion with mismatch	CT-angiography	Occlusion in suspected ischemic territory	no	no
558	xx	xx.xx.1977	Transient ischemic attack	2	xx.xx.2018	12:30	40.4	0	0	0	wake up	xx.xx.2018	22:00	xx.xx.2018	07:45	Other hospital		Home		0	0	112	64	no	no	no	no	no	no		no	no	no	no	no	no	no	no	MRI	xx.xx.2018	13:39:00							yes	no
559	xx	xx.xx.1974	Ischemic stroke	1	xx.xx.2018	21:27	43.5	0	0	0	yes	xx.xx.2018	18:40			Emergency service (144)	Other (taxi,self,relatives,friends...)	Home	0	4	0	191	91	no	no	no	no	no	no		no	no	no	no	no	no	no	no	MRI	xx.xx.2018	21:43	16		Perfusion MRI	Focal hypoperfusion without mismatch	MR-angiography	No abnormality	no	no
560	xx	xx.xx.1963	Ischemic stroke	1	xx.xx.2018	04:28	54.7	1	0	1	yes	xx.xx.2018	03:00			Emergency service (144)	Ambulance	Home		3	0	104	86	yes	no	no	no	no	no		no	no	no	no	no	yes	yes	no	MRI	xx.xx.2018	04:49	21		Perfusion MRI	Focal hypoperfusion with mismatch	MR-angiography	No abnormality	no	no
561	xx	xx.xx.1995	Ischemic stroke	1	xx.xx.2018	22:37	22.8	0	1	0	wake up	xx.xx.2018	22:22	xx.xx.2018	08:01	Other hospital		Home	0	2	0	119	74	no	no	no	no	no	no		no	no	no	no	no	no	no	yes	MRI	xx.xx.2018	00:12	95		Perfusion MRI	No hypoperfusion	MR-angiography	No abnormality	yes	no
562	xx	xx.xx.1971	Ischemic stroke	1	xx.xx.2018	10:35	46.9	1	0	0	no	xx.xx.2017	12:01			In-hospital event		Home	0	0	0	203	119	yes	no	no	no	no	no		no	no	no	no	no	no	no	no	MRI	xx.xx.2018	10:06	-1469		Perfusion MRI	Focal hypoperfusion without mismatch	MR-angiography	Stenosis 50-99% in suspected ischemic territory	no	no
563	xx	xx.xx.1970	Ischemic stroke	1	xx.xx.2018	10:36	47.7	1	0	1	wake up	xx.xx.2018	22:22	xx.xx.2018	06:00	General Practitioner	Other (taxi,self,relatives,friends...)	Home	0	2	0	173	83	no	no	no	no	no	no		no	no	no	no	no	yes	no	no	MRI	xx.xx.2018	12:42	126		Perfusion MRI	No hypoperfusion	MR-angiography	No abnormality	yes	no
564	xx	xx.xx.1964	Ischemic stroke	1	xx.xx.2018	22:19	53.6	1	0	0	yes	xx.xx.2018	18:00			Other hospital		Home	0	3	0	142	76	no	no	no	no	no	yes	2.4	no	no	no	no	no	yes	no	no	CT (external)	xx.xx.2018	20:21:00			Perfusion CT	Focal hypoperfusion with mismatch	Digital subtraction angiography	Stenosis 50-99% in suspected ischemic territory	no	no
565	xx	xx.xx.1983	Ischemic stroke	1	xx.xx.2018	07:36	34.4	0	1	0	yes	xx.xx.2018	06:00			Emergency service (144)	Helicopter	Home	0	10	1	96	64	no	no	no	no	no	no		no	no	no	no	no	no	no	yes	MRI	xx.xx.2018	07:53	17		Perfusion MRI	Focal hypoperfusion with mismatch	MR-angiography	No abnormality	yes	no
566	xx	xx.xx.1964	Ischemic stroke	1	xx.xx.2018	07:20	54	1	0	0	wake up	xx.xx.2018	23:00	xx.xx.2018	06:15	Emergency service (144)	Ambulance	Home	0	16	1	146	77	no	no	no	no	no	no		no	no	no	no	no	no	no	no	CT	xx.xx.2018	07:21	1		Perfusion CT	Focal hypoperfusion with mismatch	CT-angiography	No abnormality	no	no
567	xx	xx.xx.1985	Ischemic stroke	1	xx.xx.2018	13:54	32.3	0	1	1	yes	xx.xx.2018	13:00			Emergency service (144)	Ambulance	Home	2	8	1	175	125	no	no	no	no	no	no		no	no	no	no	no	no	no	no	MRI	xx.xx.2018	14:22	28		Perfusion MRI	Focal hypoperfusion without mismatch	MR-angiography	Occlusion in suspected ischemic territory	no	no
568	xx	xx.xx.1967	Ischemic stroke	1	xx.xx.2018	18:08	50.2	1	0	1	yes	xx.xx.2018	01:00			In-hospital event		Home	1	19	1	104	68	no	no	no	no	no	no		no	no	no	no	yes	no	yes	no	CT	xx.xx.2018	02:50	4842		Perfusion CT	Focal hypoperfusion with mismatch	CT-angiography	No abnormality	no	no
569	xx	xx.xx.1964	Transient ischemic attack	2	xx.xx.2018	19:16	53.5	1	0	1	yes	xx.xx.2018	18:00			Self referral	Ambulance	Home	0	1	0	154	97	no	no	no	no	no	no		no	no	no	no	no	no	no	no	MRI	xx.xx.2018	19:36	20		Perfusion MRI	No hypoperfusion	MR-angiography	No abnormality	yes	no
570	xx	xx.xx.1973	Ischemic stroke	1	xx.xx.2018	11:36	44.6	0	0	1	wake up	xx.xx.2018	22:22	xx.xx.2018	06:15	General Practitioner	Other (taxi,self,relatives,friends...)	Home	0	0	0	124	96	no	no	no	no	no	no		no	no	no	no	no	no	no	no	MRI	xx.xx.2018	14:12	156		Perfusion MRI	Focal hypoperfusion with mismatch	MR-angiography	Stenosis 50-99% in suspected ischemic territory	no	yes
571	xx	xx.xx.1964	Transient ischemic attack	2	xx.xx.2018	00:40	53.8	1	0	0	no	xx.xx.2018	20:01			Other hospital		Home	0	0	0	185	102	no	no	no	no	no	no		no	no	no	no	no	no	no	yes	MRI	xx.xx.2018	01:20	40		Perfusion MRI	No hypoperfusion	MR-angiography	No abnormality	yes	no
572	xx	xx.xx.1968	Ischemic stroke	1	xx.xx.2018	09:26	49.8	1	0	1	wake up	xx.xx.2018	22:22	xx.xx.2018	07:30	Emergency service (144)	Ambulance	Home	1	4	0	164	102	no	yes	no	no	no	no		no	no	no	no	no	no	no	yes	MRI	xx.xx.2018	09:53	27		Perfusion MRI	Focal hypoperfusion without mismatch	MR-angiography	No abnormality	yes	no
573	xx	xx.xx.1967	Ischemic stroke	1	xx.xx.2018	22:46	51	1	0	1	yes	xx.xx.2018	19:00			Other hospital		Home	0	18	1	161	68	no	no	no	no	no	no		no	no	no	no	no	no	no	no	CT (external)	xx.xx.2018	21:14:00			Perfusion CT	Focal hypoperfusion with mismatch	CT-angiography	Occlusion in suspected ischemic territory	yes	no
574	xx	xx.xx.1978	Ischemic stroke	1	xx.xx.2018	20:17	39.7	0	0	0	yes	xx.xx.2018	18:00			Emergency service (144)	Helicopter	Home	0	14	1	158	111	no	no	no	no	no	no		no	no	no	no	no	no	no	yes	MRI	xx.xx.2018	20:43	26		Perfusion MRI	Focal hypoperfusion with mismatch	MR-angiography	Occlusion in suspected ischemic territory	no	no
575	xx	xx.xx.1969	Ischemic stroke	1	xx.xx.2018	11:12	48.3	1	0	0	no	xx.xx.2018	08:01			Emergency service (144)	Ambulance	Home	0	6	1	118	69	no	no	no	no	no	no		no	no	no	no	no	no	no	no	MRI	xx.xx.2018	11:52	40		Perfusion MRI	No hypoperfusion	MR-angiography	No abnormality	yes	no
576	xx	xx.xx.1967	Transient ischemic attack	2	xx.xx.2018	23:16	50.3	1	0	1	wake up	xx.xx.2018	22:00	xx.xx.2018	22:01	Emergency service (144)	Ambulance	Home	0	0	0	150	87	no	no	no	no	no	no		no	no	no	no	no	no	no	no	MRI	xx.xx.2018	00:24	68		Perfusion MRI	No hypoperfusion	MR-angiography	No abnormality	no	yes
577	xx	xx.xx.1992	Transient ischemic attack	2	xx.xx.2018	18:58	25.9	0	1	0	no	xx.xx.2018	14:01			Other hospital		Home	0	2	0	139	87	no	no	no	no	no	no		no	no	no	no	no	no	no	no	MRI	xx.xx.2018	19:15	17		Perfusion MRI	No hypoperfusion	MR-angiography	No abnormality	no	no
578	xx	xx.xx.1977	Ischemic stroke	1	xx.xx.2018	14:31	40.9	0	0	0	wake up	xx.xx.2018	22:22	xx.xx.2018	08:01	Self referral	Other (taxi,self,relatives,friends...)	Home	0	3	0	136	75	no	no	no	no	no	no		no	no	no	no	no	no	no	no	CT	xx.xx.2018	19:22	291		Perfusion CT	Focal hypoperfusion without mismatch	CT-angiography	No abnormality	yes	no
579	xx	xx.xx.1984	Ischemic stroke	1	xx.xx.2018	09:32	33.5	0	1	0	yes	xx.xx.2018	20:30			Other hospital		Home	0	0	0	128	82	no	no	no	no	no	no		no	no	no	no	no	no	no	no	MRI	xx.xx.2018	10:28	56		Perfusion MRI	Focal hypoperfusion with mismatch	MR-angiography	Stenosis 50-99% in suspected ischemic territory	yes	no
580	xx	xx.xx.1968	Transient ischemic attack	2	xx.xx.2018	09:03	49.5	1	0	0	yes	xx.xx.2018	08:00			General Practitioner	Other (taxi,self,relatives,friends...)	Home	0	0	0	158	85	no	no	no	no	no	no		no	no	no	no	no	no	no	yes	MRI	xx.xx.2018	11:30	147		Perfusion MRI	No hypoperfusion	MR-angiography	No abnormality	yes	no
581	xx	xx.xx.1972	Ischemic stroke	1	xx.xx.2018	17:15	46.1	1	0	0	no	xx.xx.2018	14:01			Other hospital		Home	0			155	101	no	no	no	no	no	no		no	no	no	no	no	no	yes	no	CT	xx.xx.2018	01:31	496		Perfusion CT	Focal hypoperfusion without mismatch	MR-angiography	Stenosis 50-99% in suspected ischemic territory	yes	no
582	xx	xx.xx.1974	Ischemic stroke	1	xx.xx.2018	21:28	43.3	0	0	0	no	xx.xx.2018	16:01			Self referral	Other (taxi,self,relatives,friends...)	Home	0	0	0	156	81	no	no	no	no	no	no		no	no	no	no	no	no	no	no	MRI	xx.xx.2018	00:56	208		Perfusion MRI	No hypoperfusion	MR-angiography	No abnormality	yes	no
583	xx	xx.xx.1964	Ischemic stroke	1	xx.xx.2018	18:01	53.7	1	0	1	no	xx.xx.2018	14:01			Other hospital		Home	0	3	0	122	99	no	no	no	no	no	no		no	no	no	no	no	no	no	no	MRI	xx.xx.2018	22:42	281		Perfusion MRI	Focal hypoperfusion without mismatch	MR-angiography	Stenosis 50-99% in suspected ischemic territory	yes	no
584	xx	xx.xx.1996	Ischemic stroke	1	xx.xx.2018	11:14	22	0	1	0	yes	xx.xx.2018	01:00			Other hospital		Home	0	4	0	146	65	no	no	no	no	no	no		no	no	no	no	no	no	no	yes	MRI	xx.xx.2018	11:44	-28770		Perfusion MRI	Focal hypoperfusion with mismatch	MR-angiography	Stenosis 50-99% in suspected ischemic territory	yes	no
585	xx	xx.xx.1968	Ischemic stroke	1	xx.xx.2018	13:37	49.5	1	0	1	no	xx.xx.2018	12:01			Emergency service (144)	Ambulance	Home	1	5	0	120	70	no	no	no	no	no	no		no	no	no	no	no	no	no	no	CT	xx.xx.2018	13:57	20		Perfusion CT	Focal hypoperfusion with mismatch	CT-angiography	No abnormality	no	no
586	xx	xx.xx.1963	Ischemic stroke	1	xx.xx.2018	22:28	55	1	0	0	no	xx.xx.2018	14:01			Emergency service (144)	Ambulance	Home	0	14	1	122	76	no	no	no	no	no	no		no	no	no	no	no	no	no	no	MRI	xx.xx.2018	22:43	15		Perfusion MRI	Focal hypoperfusion with mismatch	MR-angiography	Occlusion in suspected ischemic territory	no	no
587	xx	xx.xx.1975	Ischemic stroke	1	xx.xx.2018	17:55	42.3	0	0	1	no	xx.xx.2018	16:01			Emergency service (144)	Ambulance	Home	0	3	0	201	129	yes	no	no	no	no	no		no	no	no	no	no	yes	no	no	MRI	xx.xx.2018	18:22	27		Perfusion MRI	Focal hypoperfusion without mismatch	MR-angiography	No abnormality	yes	no
588	xx	xx.xx.1967	Ischemic stroke	1	xx.xx.2018	20:16	50.4	1	0	1	no	xx.xx.2018	14:01			Other hospital		Home		6	1	127	79	yes	no	no	no	no	no		no	no	no	no	no	yes	no	no	MRI	xx.xx.2018	12:43	987				MR-angiography	Stenosis 50-99% in suspected ischemic territory	yes	no
589	xx	xx.xx.1964	Ischemic stroke	1	xx.xx.2018	13:07	54	1	0	1	wake up	xx.xx.2018	22:22	xx.xx.2018	06:00	General Practitioner	Ambulance	Home	0	0	0	216	134	no	no	no	no	no	no		no	no	no	no	no	no	no	no	MRI	xx.xx.2018	14:22	75		Perfusion MRI	Focal hypoperfusion with mismatch	MR-angiography	Stenosis 50-99% in suspected ischemic territory	yes	no
590	xx	xx.xx.1972	Ischemic stroke	1	xx.xx.2018	16:27	46.1	1	0	1	no	xx.xx.2018	14:01			General Practitioner	Ambulance	Home				149	103	no	no	no	no	no	no		no	no	no	no	no	no	no	no	MRI (external)	xx.xx.2018	11:47:00			Perfusion MRI	Focal hypoperfusion with mismatch	MR-angiography	No abnormality	yes	no
591	xx	xx.xx.1984	Ischemic stroke	1	xx.xx.2018	17:44	34	0	1	0	no	xx.xx.2018	14:01			Other hospital		Home	0	8	1	159	114	no	no	no	no	no	no		no	no	no	no	no	yes	no	no	MRI	xx.xx.2018	18:10	26		Perfusion MRI	Focal hypoperfusion without mismatch	MR-angiography	Stenosis 50-99% in suspected ischemic territory	yes	no
592	xx	xx.xx.1965	Ischemic stroke	1	xx.xx.2018	18:15	52.6	1	0	1	yes	xx.xx.2018	15:00			Other hospital		Home	0	6	1	133	84	no	no	no	no	no	no		no	no	no	no	no	no	yes	no	MRI	xx.xx.2018	18:37	22		Perfusion MRI	Focal hypoperfusion with mismatch	MR-angiography	Stenosis 50-99% in suspected ischemic territory	no	no
593	xx	xx.xx.1986	Transient ischemic attack	2	xx.xx.2018	09:16	31.5	0	1	0	no	xx.xx.2018	22:01			Other hospital		Home	0	0	0	126	93	no	no	no	no	no	no		no	no	no	no	no	no	no	no	MRI	xx.xx.2018	10:59	103				MR-angiography	No abnormality	yes	no
594	xx	xx.xx.1978	Transient ischemic attack	2	xx.xx.2018	19:22	39.3	0	0	1	yes	xx.xx.2018	17:40			Other hospital		Home	0	0	0	125	69	no	no	no	no	no	no		no	no	no	no	no	no	no	no	MRI	xx.xx.2018	20:11	49		Perfusion MRI	No hypoperfusion	MR-angiography	No abnormality	yes	no
595	xx	xx.xx.1982	Ischemic stroke	1	xx.xx.2018	13:30	35.6	0	0	1	no	xx.xx.2018	14:01			Self referral	Other (taxi,self,relatives,friends...)	Home	0	1	0	142	91	no	no	no	no	no	no		no	no	no	no	no	no	no	no	MRI	xx.xx.2018	16:27	177		Perfusion MRI	No hypoperfusion	MR-angiography	No abnormality	yes	no
596	xx	xx.xx.1979	Ischemic stroke	1	xx.xx.2018	17:50	39.1	0	0	1	wake up	xx.xx.2018	22:22	xx.xx.2018	08:01	General Practitioner	Other (taxi,self,relatives,friends...)	Home	0	1	0	142	96	no	no	no	no	no	no		no	no	no	no	no	no	no	no	MRI	xx.xx.2018	20:59	189		Perfusion MRI	No hypoperfusion	MR-angiography	No abnormality	yes	no
597	xx	xx.xx.1985	Ischemic stroke	1	xx.xx.2018	17:36	32.7	0	1	0	no	xx.xx.2018	14:01			General Practitioner	Ambulance	Home	0	0	0	111	64	no	no	no	no	no	no		no	no	no	no	no	no	no	no	MRI	xx.xx.2018	19:31	115		Perfusion MRI	No hypoperfusion	MR-angiography	No abnormality	yes	no
598	xx	xx.xx.1965	Ischemic stroke	1	xx.xx.2018	12:58	52.5	1	0	1	yes	xx.xx.2018	09:30			Emergency service (144)	Ambulance	Home	0	2	0	142	82	no	no	no	no	no	no		no	no	no	no	no	no	no	no	MRI	xx.xx.2018	13:17	19		Perfusion MRI	Focal hypoperfusion with mismatch	MR-angiography	Occlusion in suspected ischemic territory	yes	no
599	xx	xx.xx.1969	Transient ischemic attack	2	xx.xx.2018	21:21	48.3	1	0	1	yes	xx.xx.2018	20:30			Self referral	Other (taxi,self,relatives,friends...)	Home	0	0	0	160	97	no	no	no	no	no	no		no	no	no	no	no	no	no	no	MRI	xx.xx.2018	22:24	63		Perfusion MRI	No hypoperfusion	MR-angiography	No abnormality	yes	no
600	xx	xx.xx.1966	Ischemic stroke	1	xx.xx.2018	21:12	51.5	1	0	1	no	xx.xx.2018	20:01			Other hospital		Home	1	20	1	173	130	no	no	no	no	no	no		no	no	no	no	no	no	no	no	CT (external)	xx.xx.2018	19:44:00			None		CT-angiography	Occlusion in suspected ischemic territory	no	no
601	xx	xx.xx.1970	Ischemic stroke	1	xx.xx.2018	16:04	48.1	1	0	0	no	xx.xx.2018	08:01:00			Other hospital		Home		2	0	149	100	yes	no	no	no	no	no		no	no	no	no	no	yes	no	no	MRI (external)	xx.xx.2018	12:30:00			Perfusion MRI	No hypoperfusion	None		yes	yes
602	xx	xx.xx.1974	Ischemic stroke	1	xx.xx.2018	01:40	44	0	0	1	no	xx.xx.2018	14:01			Other hospital		Home	0	4	0	143	104	no	no	no	no	no	no		no	no	no	no	no	no	no	no	MRI	xx.xx.2018	03:43	123		Perfusion MRI	No hypoperfusion	MR-angiography	No abnormality	yes	no
603	xx	xx.xx.1964	Ischemic stroke	1	xx.xx.2018	18:46	53.7	1	0	1	wake up	xx.xx.2018	22:22	xx.xx.2018	08:01	Other hospital		Home	0	0	0	146	84	yes	no	no	no	no	no		no	no	no	no	no	yes	yes	no	MRI (external)	xx.xx.2018	01:07:00			None		Digital subtraction angiography	No abnormality	no	no
604	xx	xx.xx.1969	Ischemic stroke	1	xx.xx.2018	18:21	48.4	1	0	0	no	xx.xx.2018	14:01			Other hospital		Home		1	0	197	116	yes	no	no	no	no	no		no	no	no	no	yes	yes	yes	no	MRI (external)	xx.xx.2018	14:40:00			Perfusion MRI	No hypoperfusion	MR-angiography	No abnormality	no	yes
605	xx	xx.xx.1963	Ischemic stroke	1	xx.xx.2018	12:49	54.9	1	0	1	no	xx.xx.2018	14:01			General Practitioner	Ambulance	Home	0	1	0	119	88	no	no	no	no	no	no		no	no	no	no	no	no	no	no	MRI	xx.xx.2018	15:34	165		Perfusion MRI	No hypoperfusion	MR-angiography	No abnormality	yes	no
606	xx	xx.xx.1971	Ischemic stroke	1	xx.xx.2018	18:21	46.6	1	0	0	no	xx.xx.2018	08:01			Other hospital		Home	0	1	0	142	70	no	no	no	no	no	no		no	no	no	no	no	yes	no	no	MRI	xx.xx.2018	22:15	234		Perfusion MRI	No hypoperfusion	None		yes	no
607	xx	xx.xx.1965	Ischemic stroke	1	xx.xx.2018	14:34	53.1	1	0	0	yes	xx.xx.2018	10:30			Emergency service (144)	Ambulance	Home	0	0	0	126	74	no	no	no	no	no	no		no	no	no	no	no	no	no	no	CT	xx.xx.2018	14:56	22		Perfusion CT	Focal hypoperfusion with mismatch	CT-angiography	Stenosis 50-99% in suspected ischemic territory	yes	no
608	xx	xx.xx.1973	Ischemic stroke	1	xx.xx.2018	10:47	44.6	1	0	1	wake up	xx.xx.2018	22:22	xx.xx.2018	05:00	Self referral	Other (taxi,self,relatives,friends...)	Home	0	0	0	131	76	yes	no	no	no	no	no		no	no	no	no	no	yes	no	no	MRI	xx.xx.2018	13:58	191		Perfusion MRI	Focal hypoperfusion with mismatch	MR-angiography	Stenosis 50-99% in suspected ischemic territory	yes	no
609	xx	xx.xx.1966	Transient ischemic attack	2	xx.xx.2018	16:21	52	1	0	1	yes	xx.xx.2018	13:16			General Practitioner	Ambulance	Home	0	0	0	178	107	no	no	no	no	no	no		no	no	no	no	no	yes	no	no	MRI	xx.xx.2018	17:05	44		Perfusion MRI	No hypoperfusion	MR-angiography	No abnormality	yes	no
610	xx	xx.xx.1966	Transient ischemic attack	2	xx.xx.2018	18:10	51.7	1	0	0	yes	xx.xx.2018	11:30			General Practitioner	Ambulance	Home	0	1	0	137	78	no	no	no	no	no	no		no	no	no	no	no	no	no	no	MRI	xx.xx.2018	19:04	54		Perfusion MRI	No hypoperfusion	MR-angiography	No abnormality	yes	no
611	xx	xx.xx.1966	Ischemic stroke	1	xx.xx.2018	00:09	52.1	1	0	1	yes	xx.xx.2018	20:00			Emergency service (144)	Ambulance	Home	0	4	0	127	82	no	no	no	no	no	no		no	no	no	no	no	yes	no	no	MRI	xx.xx.2018	00:39	30		Perfusion MRI	Focal hypoperfusion with mismatch	MR-angiography	Occlusion in suspected ischemic territory	yes	no
612	xx	xx.xx.1982	Ischemic stroke	1	xx.xx.2018	23:45	36.1	0	0	1	yes	xx.xx.2018	22:10			Emergency service (144)	Ambulance	Home	0	0	0	139	80	no	no	no	no	no	no		no	no	no	no	no	no	no	no	MRI	xx.xx.2018	00:07	22		Perfusion MRI	No hypoperfusion	MR-angiography	No abnormality	yes	no
613	xx	xx.xx.1985	Transient ischemic attack	2	xx.xx.2018	16:26	33.3	0	1	0	yes	xx.xx.2018	09:00			Self referral	Other (taxi,self,relatives,friends...)	Home	0	0	0	141	88	no	no	no	no	no	no		no	no	no	no	no	no	no	no	MRI	xx.xx.2018	18:59	153		Perfusion MRI	No hypoperfusion	MR-angiography	No abnormality	yes	no
614	xx	xx.xx.1983	Ischemic stroke	1	xx.xx.2018	14:55	34.9	0	1	1	wake up	xx.xx.2018	22:22	xx.xx.2018	07:30	Other hospital		Home	0	0	0	125	73	no	no	no	no	no	no		no	no	no	no	no	no	no	no	MRI	xx.xx.2018	15:14	19		Perfusion MRI	No hypoperfusion	MR-angiography	No abnormality	yes	no
615	xx	xx.xx.1984	Ischemic stroke	1	xx.xx.2018	17:14	34.1	0	1	0	yes	xx.xx.2018	12:00			Other hospital		Home		7	1	174	92	yes	yes	no	no	no	no		no	no	no	no	no	yes	no	no	MRI	xx.xx.2018	13:07	-247		None		CT-angiography	No abnormality	yes	no
616	xx	xx.xx.1996	Transient ischemic attack	2	xx.xx.2018	14:35	22.3	0	1	0	yes	xx.xx.2018	11:00			Other hospital		Home	0	1	0	118	85	yes	yes	no	no	no	no		no	no	no	no	no	no	no	no	MRI	xx.xx.2018	15:35	60		Perfusion MRI	No hypoperfusion	MR-angiography	No abnormality	yes	no
617	xx	xx.xx.1967	Transient ischemic attack	2	xx.xx.2018	14:03	50.8	1	0	1	yes	xx.xx.2018	13:30			Emergency service (144)	Ambulance	Home	0	2	0	137	84	no	no	no	no	no	no		no	no	no	no	no	no	no	no	MRI	xx.xx.2018	14:30	27		Perfusion MRI	No hypoperfusion	MR-angiography	No abnormality	yes	no
618	xx	xx.xx.1984	Transient ischemic attack	2	xx.xx.2018	22:54	34	0	1	0	yes	xx.xx.2018	15:30			Self referral	Other (taxi,self,relatives,friends...)	Home	0	0	0	132	78	no	no	no	no	no	no		no	no	no	no	no	no	no	no	CT (external)	xx.xx.2018				None		None		yes	no
619	xx	xx.xx.1965	Ischemic stroke	1	xx.xx.2018	16:32	52.7	1	0	0	wake up	xx.xx.2018	22:22	xx.xx.2018	08:01	Other hospital		Home		1	0	148	127	no	no	no	no	no	no		no	no	no	no	no	no	no	no	MRI	xx.xx.2018	11:41	-291		Perfusion MRI	No hypoperfusion	MR-angiography	No abnormality	yes	no
620	xx	xx.xx.1970	Ischemic stroke	1	xx.xx.2018	09:42	48.3	1	0	0	yes	xx.xx.2018	05:30			Emergency service (144)	Ambulance	Home	0	17	1	130	74	no	no	no	no	no	no		no	no	no	no	no	no	no	yes	CT (external)	xx.xx.2018	08:04:00			Perfusion CT	Focal hypoperfusion with mismatch	CT-angiography	Occlusion in suspected ischemic territory	no	no
621	xx	xx.xx.1963	Transient ischemic attack	2	xx.xx.2018	13:11	54.8	1	0	0	yes	xx.xx.2018	12:30			Emergency service (144)	Ambulance	Home	0	0	0	147	84	no	no	no	no	no	no		no	no	no	no	no	yes	no	no	MRI	xx.xx.2018	13:28	17		Perfusion MRI	No hypoperfusion	MR-angiography	No abnormality	yes	no
622	xx	xx.xx.1967	Ischemic stroke	1	xx.xx.2018	19:59	50.8	1	0	1	yes	xx.xx.2018	19:00			Emergency service (144)	Ambulance	Home	0	1	0	149	94	no	no	no	no	no	no		no	no	no	no	no	no	no	no	MRI	xx.xx.2018	21:09	70		Perfusion MRI	Focal hypoperfusion with mismatch	MR-angiography	No abnormality	no	no
623	xx	xx.xx.1965	Ischemic stroke	1	xx.xx.2018	09:48	52.8	1	0	0	yes	xx.xx.2018	06:00			Other hospital		Other medical facility	2	6	1	127	76	no	no	no	no	no	no		no	no	no	no	yes	no	yes	no	MRI	xx.xx.2018	10:18	30		Perfusion MRI	Focal hypoperfusion with mismatch	MR-angiography	Occlusion in suspected ischemic territory	yes	no
624	xx	xx.xx.1979	Transient ischemic attack	2	xx.xx.2018	18:00	38.9	0	0	0	yes	xx.xx.2018	15:00			General Practitioner	Ambulance	Home	0	0	0	132	70	yes	no	no	no	no	no		no	no	no	no	no	no	no	no	MRI	xx.xx.2018	19:57	117		Perfusion MRI	No hypoperfusion	MR-angiography	No abnormality	yes	no
625	xx	xx.xx.1965	Transient ischemic attack	2	xx.xx.2018	09:37	53.2	1	0	1	yes	xx.xx.2018	08:00			Emergency service (144)	Ambulance	Home	0	1	0	162	86	no	no	no	no	no	no		no	no	no	no	no	no	no	no	MRI	xx.xx.2018	09:52	15		Perfusion MRI	No hypoperfusion	MR-angiography	No abnormality	yes	no
626	xx	xx.xx.1992	Ischemic stroke	1	xx.xx.2018	10:10	26.4	0	1	1	no	xx.xx.2018	14:01			Other hospital		Home	0	7	1	126	63	no	no	no	no	no	no		no	no	no	no	no	no	no	no	MRI	xx.xx.2018	10:30	20		Perfusion MRI	Focal hypoperfusion without mismatch	MR-angiography	Stenosis 50-99% in suspected ischemic territory	yes	no
627	xx	xx.xx.1964	Retinal infarct	4	xx.xx.2018	14:49	54.1	1	0	1	yes	xx.xx.2018	14:00			General Practitioner	Ambulance	Home	0			136	93	yes	no	no	no	no	no		no	no	no	no	no	yes	no	no	MRI	xx.xx.2018	17:48	179		Perfusion MRI	No hypoperfusion	MR-angiography	Occlusion in suspected ischemic territory	yes	no
628	xx	xx.xx.1966	Ischemic stroke	1	xx.xx.2018	09:06	52.1	1	0	1	wake up	xx.xx.2018	22:22	xx.xx.2018	08:00	Other hospital		Home	0	7	1	164	96	no	no	no	no	no	no		no	no	no	no	no	no	no	no	MRI	xx.xx.2018	09:41	35		Perfusion CT	Focal hypoperfusion with mismatch	MR-angiography	Occlusion in suspected ischemic territory	yes	yes
629	xx	xx.xx.1963	Ischemic stroke	1	xx.xx.2018	21:43	54.7	1	0	1	yes	xx.xx.2018	19:30			Emergency service (144)	Ambulance	Home	0	3	0	171	96	yes	yes	no	no	no	no		no	no	no	no	no	no	yes	no	MRI	xx.xx.2018	22:03	20		Perfusion MRI	No hypoperfusion	MR-angiography	No abnormality	yes	no
630	xx	xx.xx.1971	Ischemic stroke	1	xx.xx.2018	10:20	47	1	0	0	yes	xx.xx.2018	00:00			Self referral	Other (taxi,self,relatives,friends...)	Home	0	2	0	147	90	no	no	no	no	no	no		no	no	no	no	no	no	no	no	MRI	xx.xx.2018	12:00	100		Perfusion MRI	Focal hypoperfusion without mismatch	MR-angiography	No abnormality	yes	no
631	xx	xx.xx.1967	Ischemic stroke	1	xx.xx.2018	18:09	50.8	1	0	1	yes	xx.xx.2018	14:01			Self referral	Other (taxi,self,relatives,friends...)	Home	0	3	0	175	105	no	no	no	no	no	no		no	no	no	no	no	no	no	no	MRI	xx.xx.2018	22:15	246		Perfusion MRI	Focal hypoperfusion with mismatch	MR-angiography	No abnormality	no	no
632	xx	xx.xx.1975	Ischemic stroke	1	xx.xx.2018	16:13	43.3	0	0	1	yes	xx.xx.2018	14:45			Emergency service (144)	Helicopter	Home	0	0	0	164	103	no	no	no	no	no	no		no	no	no	no	no	no	no	no	MRI	xx.xx.2018	16:30	17		Perfusion MRI	Focal hypoperfusion without mismatch	MR-angiography	No abnormality	yes	no
633	xx	xx.xx.1967	Ischemic stroke	1	xx.xx.2018	13:09	50.7	1	0	1	no	xx.xx.2018	08:01			General Practitioner	Ambulance	Home	0	0	0	130	90	no	no	no	no	no	no		no	no	no	no	no	no	no	no	MRI	xx.xx.2018	15:48	159		Perfusion MRI	Focal hypoperfusion without mismatch	MR-angiography	No abnormality	yes	no
634	xx	xx.xx.1975	Transient ischemic attack	2	xx.xx.2018	11:22	42.9	0	0	0	yes	xx.xx.2018	19:00			Self referral	Other (taxi,self,relatives,friends...)	Home	0	0	0	126	81	no	no	no	no	no	no		no	no	no	no	no	no	no	no	MRI	xx.xx.2018	13:42	140		Perfusion MRI	No hypoperfusion	MR-angiography	No abnormality	yes	no
635	xx	xx.xx.1970	Ischemic stroke	1	xx.xx.2018	17:52	48.3	1	0	1	yes	xx.xx.2018	16:20			Self referral	Other (taxi,self,relatives,friends...)	Home	0	2	0	140	90	no	no	no	no	no	no		no	no	no	no	no	no	no	no	CT	xx.xx.2018	18:43	51		Perfusion CT	Focal hypoperfusion without mismatch	CT-angiography	Stenosis 50-99% in suspected ischemic territory	yes	no
636	xx	xx.xx.1971	Ischemic stroke	1	xx.xx.2018	11:52	46.6	1	0	0	no	xx.xx.2018	14:01			General Practitioner	Other (taxi,self,relatives,friends...)	Home	0	1	0	112	67	no	no	no	no	no	no		no	no	no	no	no	no	no	no	MRI	xx.xx.2018	16:20	268		Perfusion MRI	Focal hypoperfusion without mismatch	MR-angiography	No abnormality	yes	no
637	xx	xx.xx.1964	Ischemic stroke	1	xx.xx.2018	16:50	53.9	1	0	0	yes	xx.xx.2018	17:00			Emergency service (144)	Ambulance	Home		13	1	130	107	no	no	no	no	no	no		no	no	no	no	no	no	no	no	MRI	xx.xx.2018	19:39	169		Perfusion MRI	No hypoperfusion	MR-angiography	No abnormality	yes	no
638	xx	xx.xx.1964	Ischemic stroke	1	xx.xx.2018	14:44	53.7	1	0	0	no	xx.xx.2018	08:01:00			Other hospital		Home	1	11	1	106	69	no	no	no	no	no	no		yes	no	no	no	no	yes	yes	no	CT (external)	xx.xx.2018	13:27:00			None		CT-angiography	Stenosis 50-99% in suspected ischemic territory	no	no
639	xx	xx.xx.1977	Ischemic stroke	1	xx.xx.2018	05:56	40.8	0	0	1	wake up	xx.xx.2018	22:22	xx.xx.2018	03:30	Other hospital		Home	0	4	0	102	62	no	no	no	no	no	no		no	no	no	no	no	no	no	no	MRI	xx.xx.2018	06:14	18		Perfusion MRI	Focal hypoperfusion with mismatch	MR-angiography	No abnormality	no	no
640	xx	xx.xx.1968	Transient ischemic attack	2	xx.xx.2018	15:33	49.6	1	0	1	yes	xx.xx.2018	12:30			Other hospital		Home	0	0	0	174	93	no	no	no	no	no	no		no	no	no	no	no	yes	no	no	MRI	xx.xx.2018	15:56	23		Perfusion MRI	No hypoperfusion	MR-angiography	Stenosis 50-99% in suspected ischemic territory	yes	no
641	xx	xx.xx.1966	Ischemic stroke	1	xx.xx.2018	03:14	52	1	0	0	wake up	xx.xx.2018	01:01:00	xx.xx.2018	02:30	Self referral	Other (taxi,self,relatives,friends...)	Home	0	7	1	198	95	no	no	no	no	no	no		no	no	no	no	no	no	no	no	MRI	xx.xx.2018	03:44	30		Perfusion MRI	Focal hypoperfusion without mismatch	MR-angiography	No abnormality	no	no
642	xx	xx.xx.1965	Ischemic stroke	1	xx.xx.2018	15:31	52.6	1	0	1	no	xx.xx.2018	08:30			Other hospital		Home	0	10	1	186	118	no	no	no	no	no	no		no	no	no	no	no	no	no	no	MRI	xx.xx.2018	16:07	36		None		Digital subtraction angiography	Stenosis 50-99% in suspected ischemic territory	yes	yes
643	xx	xx.xx.1967	Transient ischemic attack	2	xx.xx.2018	13:21	51	1	0	0	no	xx.xx.2018	14:01			Other hospital		Home	0	0	0	173	72	no	no	no	no	no	no		yes	no	no	no	no	yes	no	no	MRI	xx.xx.2018	16:38	197		Perfusion MRI	Focal hypoperfusion without mismatch	MR-angiography	No abnormality	no	no
644	xx	xx.xx.1968	Transient ischemic attack	2	xx.xx.2018	15:12	49.7	1	0	0	no	xx.xx.2018	14:01			Self referral	Other (taxi,self,relatives,friends...)	Home	0	2	0	155	81	no	no	no	no	no	no		no	no	no	no	no	no	no	no	MRI	xx.xx.2018	15:50	38		Perfusion MRI	No hypoperfusion	MR-angiography	No abnormality	yes	no
645	xx	xx.xx.1969	Ischemic stroke	1	xx.xx.2018	20:52	49.5	1	0	1	no	xx.xx.2018	16:01:00			Emergency service (144)	Ambulance	Other medical facility	0	14	1	133	94	no	no	no	no	no	no		no	no	no	no	no	no	no	no	CT (external)	xx.xx.2018	19:28:00			None		CT-angiography	Occlusion in suspected ischemic territory	no	no
646	xx	xx.xx.1967	Ischemic stroke	1	xx.xx.2018	12:40	51.1	1	0	1	yes	xx.xx.2018	07:00			Emergency service (144)	Ambulance	Home	0	0	0	141	74	no	no	no	no	no	no		no	no	no	no	no	no	no	no	MRI	xx.xx.2018	13:04	24		Perfusion MRI	Focal hypoperfusion with mismatch	MR-angiography	Occlusion in suspected ischemic territory	yes	no
647	xx	xx.xx.1964	Ischemic stroke	1	xx.xx.2018	05:13	53.9	1	0	1	no	xx.xx.2018	05:01			Emergency service (144)	Helicopter	Home	0			92	39	no	no	no	no	no	no		no	no	no	no	no	no	no	no	CT	xx.xx.2018	05:22	9		None		CT-angiography	Stenosis 50-99% in suspected ischemic territory	yes	no
648	xx	xx.xx.1990	Ischemic stroke	1	xx.xx.2018	12:38	28	0	1	0	no	xx.xx.2018	08:01			Other hospital		Home	0	2	0	142	90	no	no	no	no	no	no		no	no	no	no	no	no	no	no	MRI	xx.xx.2018	13:34	56		Perfusion MRI	Focal hypoperfusion without mismatch	MR-angiography	Stenosis 50-99% in suspected ischemic territory	yes	no
649	xx	xx.xx.1969	Ischemic stroke	1	xx.xx.2018	19:23	49.4	1	0	0	yes	xx.xx.2018	14:00			Other hospital		Home	0	2	0	137	93	no	no	no	no	no	no		no	no	no	no	no	no	no	no	CT	xx.xx.2018	19:40	17		Perfusion CT	No hypoperfusion	CT-angiography	No abnormality	no	yes
650	xx	xx.xx.1967	Ischemic stroke	1	xx.xx.2018	14:37	51.1	1	0	1	no	xx.xx.2018	14:01			Other hospital		Home	1	1	0	141	89	no	no	no	no	no	no		no	no	no	no	no	no	no	no	MRI	xx.xx.2018	17:23	166		Perfusion MRI	Focal hypoperfusion without mismatch	MR-angiography	Stenosis 50-99% in suspected ischemic territory	yes	no
651	xx	xx.xx.1987	Ischemic stroke	1	xx.xx.2018	06:14	30.7	0	1	0	yes	xx.xx.2018	22:00			Self referral	Other (taxi,self,relatives,friends...)	Home	0	4	0	143	89	no	no	no	no	no	no		no	no	no	no	no	no	no	yes	MRI	xx.xx.2018	06:43	29		Perfusion MRI	Focal hypoperfusion with mismatch	MR-angiography	Stenosis 50-99% in suspected ischemic territory	yes	no
652	xx	xx.xx.1969	Ischemic stroke	1	xx.xx.2018	18:48	49.5	1	0	1	yes	xx.xx.2018	17:50			Emergency service (144)	Ambulance	Home	0	0	0	117	69	no	no	no	no	no	no		no	no	no	no	no	no	no	no	MRI	xx.xx.2018	20:02	74		Perfusion MRI	Focal hypoperfusion with mismatch	MR-angiography	No abnormality	no	no
653	xx	xx.xx.1964	Transient ischemic attack	2	xx.xx.2018	20:48	54.7	1	0	1	yes	xx.xx.2018	20:00			Self referral	Other (taxi,self,relatives,friends...)	Home	0	0	0	159	87	no	no	no	no	no	no		no	no	no	no	no	no	no	no	MRI	xx.xx.2018	21:12	24		Perfusion MRI	No hypoperfusion	MR-angiography	No abnormality	yes	no
654	xx	xx.xx.1989	Ischemic stroke	1	xx.xx.2018	09:53	29	0	1	0	wake up	xx.xx.2018	22:22	xx.xx.2018	07:01	Other hospital		Home	0	2	0	119	82	no	no	no	no	no	no		no	no	no	no	no	no	no	yes	MRI	xx.xx.2018	11:18	85		Perfusion MRI	No hypoperfusion	MR-angiography	Stenosis 50-99% in suspected ischemic territory	no	no
655	xx	xx.xx.1966	Ischemic stroke	1	xx.xx.2018	00:53	51.8	1	0	1	yes	xx.xx.2018	00:00			Other hospital	Ambulance	Home	0	6	1	154	97	no	no	no	no	no	no		no	no	no	no	no	no	no	no	MRI	xx.xx.2018	01:14	21		Perfusion MRI	Focal hypoperfusion without mismatch	MR-angiography	No abnormality	no	no
656	xx	xx.xx.1966	Ischemic stroke	1	xx.xx.2018	17:11	52.5	1	0	0	no	xx.xx.2018	12:01:00			Other hospital	Ambulance	Home	0	1	0	193	108	yes	yes	no	no	no	no		no	no	no	no	no	no	yes	no	CT (external)	xx.xx.2018	09:46:00			None		MR-angiography	Stenosis 50-99% in suspected ischemic territory	no	no
657	xx	xx.xx.1974	Ischemic stroke	1	xx.xx.2018	19:33	44.2	0	0	0	no	xx.xx.2018	18:01						0	5	0	152	88	no	no	no	no	no	no		no	no	no	no	no	no	no	no	MRI	xx.xx.2018	20:32	59		None		MR-angiography	Occlusion in suspected ischemic territory	no	no
658	xx	xx.xx.1978	Ischemic stroke	1	xx.xx.2018	19:32	39.8	0	0	1	no	xx.xx.2018	14:01			Other hospital		Home		0	0	141	91	no	no	no	no	no	no		no	no	no	no	no	no	no	no	MRI (external)	xx.xx.2018	16:39:00			None		MR-angiography	Occlusion in suspected ischemic territory	no	no
659	xx	xx.xx.1965	Ischemic stroke	1	xx.xx.2018	07:37	53.5	1	0	1	no	xx.xx.2018	00:30			Other Stroke Unit or Stroke Center	Ambulance	Home	0	18	1	127	80	yes	no	no	no	no	no		no	no	no	no	no	yes	yes	no	CT (external)	xx.xx.2018	05:30:00			None		CT-angiography	Occlusion in suspected ischemic territory	yes	no
660	xx	xx.xx.1972	Ischemic stroke	1	xx.xx.2018	17:59	46.4	1	0	0	yes	xx.xx.2018	08:30			Other hospital		Home		1	0	137	86	no	no	no	no	no	no		no	no	no	no	no	no	no	no	MRI	xx.xx.2018	19:57:00			Perfusion MRI	No hypoperfusion	MR-angiography	No abnormality	yes	no
661	xx	xx.xx.1976	Transient ischemic attack	2	xx.xx.2018	22:25	42.1	0	0	0	yes	xx.xx.2018	22:00			Self referral	Other (taxi,self,relatives,friends...)	Home		0	0	162	67	no	no	no	no	no	no		no	no	no	no	no	yes	yes	no	MRI	xx.xx.2018	22:59:00	34		Perfusion MRI	No hypoperfusion	MR-angiography	No abnormality	yes	no
662	xx	xx.xx.1975	Ischemic stroke	1	xx.xx.2018	02:35	43.6	0	0	1	wake up	xx.xx.2018	22:22	xx.xx.2018	01:30	Self referral	Ambulance	Home		3	0	133	74	yes	no	no	no	no	no		no	no	no	no	no	no	no	no	MRI	xx.xx.2018	02:49:00	14		Perfusion MRI	Focal hypoperfusion without mismatch	MR-angiography	No abnormality	no	no
663	xx	xx.xx.1978	Ischemic stroke	1	xx.xx.2018	14:13	40.6	0	0	0	yes	xx.xx.2018	13:40			Emergency service (144)	Ambulance	Home	0	19	1	178	98	no	no	no	no	no	no		yes	no	no	no	no	no	no	no	MRI	xx.xx.2018	14:35	22		Perfusion MRI	No hypoperfusion	CT-angiography	Occlusion in suspected ischemic territory	yes	no
664	xx	xx.xx.1988	Transient ischemic attack	2	xx.xx.2018	08:48	30.7	0	1	1	wake up	xx.xx.2018	22:22	xx.xx.2018	08:01	Self referral	Other (taxi,self,relatives,friends...)	Home		0	0	130	90	no	no	no	no	no	no		no	no	yes	no	no	yes	yes	no	CT	xx.xx.2018	09:35:00	47		Perfusion CT	No hypoperfusion	CT-angiography	No abnormality	no	yes
665	xx	xx.xx.1974	Ischemic stroke	1	xx.xx.2018	07:57	43.9	0	0	1	wake up	xx.xx.2018	22:00	xx.xx.2018	05:00	Other hospital	Ambulance	Home		8	1	129	77	yes	no	no	no	no	no		no	no	no	no	no	yes	no	no	MRI	xx.xx.2018	14:32:00	395		Perfusion MRI	Focal hypoperfusion without mismatch	MR-angiography	No abnormality	no	no
666	xx	xx.xx.1967	Ischemic stroke	1	xx.xx.2018	21:17	51	1	0	1	yes	xx.xx.2018	20:15			Self referral	Other (taxi,self,relatives,friends...)	Home		0	0	170	87	no	no	no	no	no	no		no	no	no	no	no	no	no	no	MRI	xx.xx.2018	21:42:00	25		Perfusion MRI	No hypoperfusion	MR-angiography	No abnormality	no	no
667	xx	xx.xx.1965	Ischemic stroke	1	xx.xx.2018	07:42	53.5	1	0	0	yes	xx.xx.2018	05:45			Emergency service (144)	Ambulance	Home		2	0	151	78	no	no	no	no	no	no		no	no	no	no	no	no	no	no	MRI	xx.xx.2018	08:08	26		Perfusion MRI	Focal hypoperfusion with mismatch	MR-angiography	Occlusion in suspected ischemic territory	no	no
668	xx	xx.xx.1972	Ischemic stroke	1	xx.xx.2018	03:54	46	1	0	1	yes	xx.xx.2018	01:00			Emergency service (144)	Ambulance	Home		4	0	201	134	yes	no	no	no	no	no		no	no	no	no	no	no	no	no	MRI	xx.xx.2018	04:14:00	20		Perfusion MRI	Focal hypoperfusion without mismatch	MR-angiography	No abnormality	no	no
669	xx	xx.xx.1973	Ischemic stroke	1	xx.xx.2018	21:20	45.2	1	0	1	no	xx.xx.2018	14:01			Other hospital		Home		0	0	155	91	no	no	no	no	no	no		no	no	no	no	no	no	no	no	MRI (external)	xx.xx.2018	16:17:00			Perfusion MRI	Focal hypoperfusion without mismatch	MR-angiography	Occlusion in suspected ischemic territory	yes	no
670	xx	xx.xx.1988	Ischemic stroke	1	xx.xx.2018	01:12	30.8	0	1	0	yes	xx.xx.2018	22:00			Other hospital		Home		1	0	113	70	no	no	no	no	no	no		no	no	no	no	no	no	no	no	MRI (external)	xx.xx.2018	23:28:00			Perfusion MRI	Focal hypoperfusion without mismatch	MR-angiography	No abnormality	no	no
671	xx	xx.xx.1979	Ischemic stroke	1	xx.xx.2018	07:38	39.7	0	0	0	wake up	xx.xx.2018	22:22	xx.xx.2018	04:00	Self referral	Other (taxi,self,relatives,friends...)	Home	0	1	0	157	87	no	no	no	no	no	no		no	no	no	no	no	no	no	no	MRI	xx.xx.2018	08:44	66		Perfusion MRI	Focal hypoperfusion with mismatch	MR-angiography	Occlusion in suspected ischemic territory
672	xx	xx.xx.1969	Ischemic stroke	1	xx.xx.2018	08:15	49.6	1	0	0	no	xx.xx.2018	20:01			Other Stroke Unit or Stroke Center	Ambulance	Home		21	1	141	79	no	no	no	no	no	no		no	no	no	no	no	yes	no	no	CT (external)	xx.xx.2018	07:07:00			None		CT-angiography	Occlusion in suspected ischemic territory	no	no
673	xx	xx.xx.1990	Ischemic stroke	1	xx.xx.2018	18:29	28.7	0	1	1	yes	xx.xx.2018	16:30			Other hospital		Home	0	6	1	148	85	no	no	no	no	no	no		no	no	no	no	no	no	no	no	MRI	xx.xx.2018	18:55	26		Perfusion MRI	No hypoperfusion	MR-angiography	No abnormality	no	no
674	xx	xx.xx.1964	Ischemic stroke	1	xx.xx.2018	20:41	54.3	1	0	1	yes	xx.xx.2018	18:45			Other Stroke Unit or Stroke Center	Ambulance	Home		15	1	160	105	no	no	no	no	no	yes	1.5	no	no	no	no	no	yes	no	no	CT (external)	xx.xx.2018	19:37:00			None		CT-angiography	Occlusion in suspected ischemic territory	no	no
675	xx	xx.xx.1968	Ischemic stroke	1	xx.xx.2018	15:21	50.4	1	0	1	yes	xx.xx.2018	14:25			Emergency service (144)	Ambulance	Home	0	1	0	120	102	no	no	no	no	no	no		no	no	no	no	no	no	no	no	MRI	xx.xx.2018	15:42	21		Perfusion MRI	Focal hypoperfusion without mismatch	MR-angiography	No abnormality	yes	no
676	xx	xx.xx.1969	Ischemic stroke	1	xx.xx.2018	10:17	49.7	1	0	0	yes	xx.xx.2018	18:01			Self referral	Other (taxi,self,relatives,friends...)	Home	0	0	0	179	81	no	no	no	no	no	no		no	no	no	no	no	yes	no	no	MRI	xx.xx.2018	15:26	309		Perfusion MRI	Focal hypoperfusion without mismatch	MR-angiography	No abnormality	no	no
677	xx	xx.xx.1985	Ischemic stroke	1	xx.xx.2018	17:54	33.4	0	1	0	yes	xx.xx.2018	12:01			Self referral	Other (taxi,self,relatives,friends...)	Home		0	0	141	88	no	no	no	no	no	no		no	no	no	no	no	no	no	no	MRI	xx.xx.2018	20:53:00							no	no
678	xx	xx.xx.1966	Ischemic stroke	1	xx.xx.2018	17:38	52.3	1	0	1	no	xx.xx.2018	14:01			Emergency service (144)	Ambulance	Home		0	0	177	84	yes	no	no	no	no	no		no	no	no	no	no	yes	no	no	MRI	xx.xx.2018	23:48:00							no	no
679	xx	xx.xx.1977	Transient ischemic attack	2	xx.xx.2018	18:32	41	0	0	1	yes	xx.xx.2018	17:50			Emergency service (144)	Ambulance	Home		0	0	138	95	no	no	no	no	no	no		no	no	no	no	no	no	no	no	MRI	xx.xx.2018	18:54:00							yes	no
680	xx	xx.xx.1972	Transient ischemic attack	2	xx.xx.2018	14:46	46.2	1	0	1	yes	xx.xx.2018	12:15			Emergency service (144)	Ambulance	Home		0	0	198	113	no	no	no	no	no	no		no	no	no	no	no	no	no	no	MRI	xx.xx.2018	15:06:00	20						yes	no
681	xx	xx.xx.1969	Ischemic stroke	1	xx.xx.2018	10:48	49.3	1	0	1	no	xx.xx.2018	09:01			Self referral	Other (taxi,self,relatives,friends...)	Home	0	9	1	170	73	no	no	no	no	no	no		no	no	no	no	no	no	no	no	MRI	xx.xx.2018	11:11	23		Perfusion MRI	Focal hypoperfusion with mismatch	MR-angiography	Occlusion in suspected ischemic territory	no	no
682	xx	xx.xx.1968	Transient ischemic attack	2	xx.xx.2018	19:42	50.3	1	0	0	yes	xx.xx.2018	15:30			Other hospital		Home		0	0	127	81	no	no	no	no	no	no		yes	no	no	no	no	yes	no	no	MRI	xx.xx.2018	23:55:00	253						no	no
683	xx	xx.xx.1970	Ischemic stroke	1	xx.xx.2018	11:27	48.7	1	0	1	no	xx.xx.2018	15:01			Emergency service (144)	Ambulance	Home		1	0	165	98	yes	no	no	no	no	no		no	no	no	no	no	yes	yes	no	MRI	xx.xx.2018	19:30:00	483						no	no
684	xx	xx.xx.1993	Ischemic stroke	1	xx.xx.2018	20:30	25.9	0	1	0	yes	xx.xx.2018	19:00			General Practitioner	Ambulance	Home		0	0	150	90	no	no	no	no	no	no		no	no	no	no	no	no	no	yes	MRI	xx.xx.2018	22:08:00	98						yes	no
685	xx	xx.xx.1996	Ischemic stroke	1	xx.xx.2018	18:31	22.6	0	1	1	yes	xx.xx.2018	12:30			Other hospital		Home		1	0	162	62	no	no	no	no	no	no		no	no	no	no	no	no	no	no	MRI (external)	xx.xx.2018	15:59:00	152						yes	no
686	xx	xx.xx.1967	Ischemic stroke	1	xx.xx.2018	21:11	51.1	1	0	1	no	xx.xx.2018	19:55			Emergency service (144)	Ambulance	Home	1	21	1	132	84	no	no	no	no	no	no		no	no	no	no	no	no	no	no	CT	xx.xx.2018	21:25	14		Perfusion CT	Focal hypoperfusion with mismatch	CT-angiography	No abnormality	no	no
687	xx	xx.xx.1969	Transient ischemic attack	2	xx.xx.2018	09:02	49.9	1	0	1	no	xx.xx.2018	14:01			Other hospital		Home		0	0	163	71	no	no	no	no	no	no		no	no	no	no	no	yes	no	no	MRI	xx.xx.2018	10:07:00	65						no	no
688	xx	xx.xx.1975	Ischemic stroke	1	xx.xx.2018	10:37	44	0	0	1	no	xx.xx.2018	14:01			Other hospital		Home	0	19	1	177	97	no	no	no	no	no	no		no	no	no	no	no	no	no	no	MRI	xx.xx.2018	10:59	22		None		CT-angiography	No abnormality	no	no
689	xx	xx.xx.1964	Ischemic stroke	1	xx.xx.2018	10:31	54.3	1	0	1	no	xx.xx.2018	08:01:00			Emergency service (144)	Ambulance	Home		4	0	206	117	no	no	no	no	no	no		no	no	no	no	no	yes	no	no	CT	xx.xx.2018	11:27:00	56						no	no
[truncated: 161 more columns]
